# Supplementary material for: Prediction of Srebp-1 as a Key Target of Qing Gan San Against MAFLD in Rats via RNA-Sequencing Profile Analysis
Source: Front Pharmacol. 2021 Jul 5;12:680081. doi: 10.3389/fphar.2021.680081 (PMC8289482; doi:10.3389/fphar.2021.680081)
Supplement: Supplementary file 2 [file DataSheet1.xlsx]

## Sheet: Table S1
Table S1. The compositions of high fat diet.
Product#D18040307		gram%	Kcal%
Protein		24	20
Carbohydrate		41	35
Fat		24	45
Ingredient		gram	Kcal
Casein,30 Mesh		200	800
L-Cystine		3	12
Corn Starch		72.8	291
Maltodextrin 10		100	400
Sucrose		172.8	691
Cellulose,BW200		50	0
Soybean Oil		25	225
Lard		177.5	1598
Mineral Mix S10026		10	0
DiCalcium Phosphate		13	0
Calcium Carbonate		5.5	0
Potassium Citrate，1 H2O		16.5	0
Vitamin Mix V10001		10	40
Choline Bitartrate		2	0
FD&C Red Dye#40		0.05	0
Cholesterol		18	0
Total		876.15	4057
The units of "gram" and "kcal" presents weight and kilocalorie respectively.

## Sheet: Table S2
Table S2. Target genes involved in NAFLD from the GeneCards database
Target genes
mir122
pnpla3
nafld1
mir10b
nafld2
adipoq
ins
tm6sf2
lep
ppara
gpt
tnf
pparg
mttp
ggt1
srebf1
retn
irs1
lepr
mlxipl
hfe
irs2
tlr4
ahsg
il6
fasn
cyp2e1
nr1h3
ppargc1a
srebf2
ucp2
fas
adipor2
krt18
adipor1
rbp4
il1a
nr1h4
mapk8
cxcl8
map3k5
ddit3
crp
akt1
casp3
atf4
fgf21
il1b
insr
xbp1
sirt1
apob
fabp4
alb
mir21
mir155
slc17a5
gckr
serpine1
apoc3
fgf19
mir17
rela
ndufs1
gcg
prkaa1
tgfb1
il18
jun
prkab1
eif2ak3
ikbkb
nampt
cycs
cebpa
ern1
eif2s1
socs3
mir34a
cd36
dpp4
acaca
apoa1
hmox1
timp1
lpl
il10
hmgcr
scd
cat
sirt3
tlr1
mir192
mir181b1
tlr6
mir378a
lncarsr
abcb11
mir140
mir26a1
mir132
mir130a
mir33b
mir451a
mir33a
msr1
slc2a4
malat1
mir126
mir27a
mir16-1
mir200a
mir200c
mir27b
mirlet7c
mirlet7d
mir200b
mir31
mir22
mir30a
mirlet7e
mir107
mir203a
mir429
mir154
mir183
mir29c
mir199a1
mir151a
mir187
mir30d
mir95
livar
prmt7
fabp1
hadha
mthfr
igf1
faslg
mboat7
tnfrsf1a
agtr1
ctnnb1
nlrp3
shbg
rarres2
nr1h2
lipa
alpp
apoe
sod2
gstp1
serpina1
gstt1
tf
ugt1a1
pemt
nts
ptgs2
mir29a
irgm
mir20a
hsd11b1
sirt4
c1qtnf1
pnpla2
trpc4ap
lect2
mir149
mir15b
hdac8
ezh2
lgals3
pik3r3
rtn4
egr1
igfbp1
lyplal1
gsk3b
prkab2
tnfrsf1b
slc25a47
slc25a48
pdgfrb
pik3ca
mapk9
lepqtl1
akt2
pik3cd
akt3
casp8
nfkb1
mapk10
cdc42
pik3r1
casp7
prkaa2
prkag2
rxra
pik3r2
rac1
bax
gsk3a
prkag1
il6r
sdhb
pklr
pik3cb
map3k11
ndufs3
ndufs7
sdha
uqcrc2
bcl2l11
bid
cyc1
ndufs8
ndufv1
uqcrfs1
itch
cox4i1
cox6a1
ndufb9
ndufs2
ndufs4
ndufv2
ndufa6
sdhc
sdhd
traf2
ndufa1
ndufa10
ndufa12
ndufa13
cox5a
cox6b1
mlx
ndufb8
ndufs6
ndufa9
prkag3
uqcrb
ndufa4
ndufb3
uqcrc1
ndufa2
cox4i2
cox5b
cox8a
ndufa5
ndufa8
ndufb10
uqcrq
cox7a2l
cox7b
ndufs5
ndufv3
ndufab1
ndufb4
ndufb6
cox6c
ndufc2
ndufb11
ndufb2
uqcrh
ndufa3
ndufb7
cox6a2
cox7a2
cox7c
cox7a1
ndufa7
ndufb1
uqcr10
uqcr11
ndufa11
ndufc1
ndufa4l2
ndufb5
mlxip
cox6b2
cox7b2
mt-co1
mt-co2
cox8c
mt-cyb
mt-co3
uqcrhl
ndufc2-kctd14
igf1r
tnfaip3
wnt3a
rb1cc1
il18bp
parvb
samm50
gpx1
ghrl
tp53
serpina12
cyp3a4
icam1
ncan
lipe
cd14
hp
lcn2
cxcl16
trib1
pon1
apoa5
agt
lgals3bp
hsd17b13
hjv
angptl8
npy
sod1
tert
shh
acox1
npc1l1
klf6
abcb7
ptx3
fgl1
bglap
fetub
hamp
agrp
gstm1
gpld1
fndc5
parp1
ccl2
col3a1
acacb
plin2
ccl19
copa
esm1
stat3
f2
cpt1a
hif1a
dgat1
enpp1
star
appl1
sirt6
acadl
cd163
sod3
nrg4
vim
ldlr
tnfrsf11b
eif2ak4
lipc
postn
erlin1
apln
atp2a2
cyp2a6
hnrnpa1
nnmt
fads2
hla-dqb1
cfd
bmp6
gc
col13a1
lcp1
slc38a8
c1qtnf9
plppr4
igkv2d-23
ftl
adrb3
nr1i2
gh1
pdia3
prl
olr1
gclc
ccl5
chi3l1
tagln
insig2
tmc4
idh1
rps6ka3
slc2a1
cad
glud1
ppib
ywhae
atp1a1
actb
p4hb
prdx1
prkdc
phgdh
myh9
anxa2
ass1
adrb2
ppp1ca
sqstm1
tpm1
hsp90aa1
vcp
cdh5
ddx3x
pc
rpl5
hspd1
sptan1
tpm3
hspa5
krt8
usp7
ywhaq
lmna
gfpt1
cltc
clu
myh10
ddx5
slc25a1
slc25a12
mcm3
fgb
fgf23
hnrnpk
cfl1
dhcr24
myh14
rpl10
eif4a2
eif4g1
serpinh1
slc25a3
ugdh
tmpo
myo6
tardbp
mcm5
canx
atf3
mcm7
ctps1
ganab
dpm1
eif4a1
ruvbl1
ruvbl2
hspa6
tpm2
sult2a1
huwe1
sf3b1
thbd
xrcc5
cct5
arpc2
arpc1b
actr2
myo1c
ddx1
eif4a3
rps2
slc25a11
psmd2
hsph1
hyou1
ap2b1
lrpprc
actr3
cald1
eif3f
ncl
rpl27
hnrnpu
rpn1
rps17
rpl7a
slc3a2
slc25a10
eftud2
gdf15
cct3
matr3
hnrnpc
dnaja1
rpl12
rpl13
rpl10a
rpl3
pabpc1
pabpc4
snrnp200
pcbp1
pcbp2
rps9
rpl4
rpl8
rpl9
rplp2
rps15
rps15a
rpl7
slc25a22
rps3a
ptbp1
srsf1
tuba1c
tcp1
puf60
prpf8
rpl23a
cct2
farsa
erlin2
acsl3
hnrnpf
dnajb11
dhx9
myo1d
ddx17
rpl30
peg10
hsd17b11
igf2bp1
rps23
rps18
psmc2
tpm4
snrpd2
cct4
atad3a
ahsa1
hnrnpl
hnrnpm
mybbp1a
myl6b
ddx46
rpl24
rrbp1
rps8
rpl6
rps11
rps4x
srsf6
srsf7
tmod3
txnl1
sf3b3
immt
vil1
ybx3
ybx1
arpc4
ap2a1
faf2
lrrfip2
hnrnph1
eif3b
eif3e
ilf2
ilf3
srsf4
edc4
dhx15
cand1
cct8
ap2a2
atxn2l
clgn
hnrnpa3
ckap4
ebna1bp2
myo18a
myo1b
hnrnpul1
nudt21
srrm1
eif3l
sub1
gars1
ccar2
ahnak
eprs1
colgalt1
dars1
sec16a
rbm14
mars1
dnajc11
rtcb
rars1
iars1
pgam5
atp5f1b
h1-4
h4-16
srrm2
ighg1
h4c2
h4c3
h4c8
h4c9
h4c1
h4c11
h4c6
h4c12
h4c13
gcn1
h4c4
h4c5
rtraf
h4c14
h4c15
h2bc11
h2bc18
ighg4
qars1
mir30c1
rpl17-c18orf32
mir331
mir873
mmp2
prkcd
chuk
pten
cyp2c8
cyp2c9
cyp2d6
birc5
cyp2b6
grn
glp1r
cyp2c19
rdh5
avp
foxa2
cyp1a2
sirt5
tcf7l2
cxcl10
ptprd
timp2
azgp1
il21
slc27a5
ucp3
cyp7a1
polr2d
senp3
xpo4
onecut2
ifnl3
enho
mir29b1
mir9-1
cdk4
mmp9
notch1
mertk
hnf4a
ngf
rock1
cd40
vegfa
abcc2
cd40lg
cp
tnfsf10
spp1
pepd
selp
hsp90ab1
fdft1
thbs1
cyp4a11
dclk1
spink1
usp4
hs3st1
ptpru
gstk1
steap4
bmp8b
c1qtnf3
nucb2
adamts9
yipf1
fam3a
neat1
mir146a
hsp90aa2p
mir181a1
mir103a2
mir103a1
mir1296
mir190b
mir103b2
mir103b1
flt1
app
vdr
cdkn1a
cdh2
sparc
col1a1
nos2
lpin1
fga
gss
echs1
prnp
tnfsf11
irf3
ppard
xdh
bcat1
cetp
ccr2
cacna2d1
ctss
cnr2
pkm
hmgb1
khk
tet2
aqp9
alox12
clock
cd82
pltp
tjp1
tll1
crtc1
palld
ltbp3
tbx20
st8sia1
ubqln4
ostf1
ccn2
fam3b
sfrp5
slc9a9
pzp
farp1
tet1
chst2
glt8d2
slc46a3
appl2
macrod2
celf5
cilp2
ddx60l
sel1l3
jrkl
hmces
ehbp1l1
cracr2a
zp4
tex36
mir222
tlcd4-rwdd3
loc643339
linc01684
loc101928118
rpl41p5
rnu6-53p
mtco2p1
mapre1p1
ass1p8
fam8a6p
cks1bp2
rps9p3
rps27p18
rpl29p8
vn2r20p
map3k7
alk
bcl2
aldh2
lrp6
nfe2l2
c3
ghr
got1
cyba
cul3
got2
f3
hnf1a
il6st
vcam1
g6pc
serpinf1
enpp2
ogt
nppb
tmprss6
usp10
cpn1
actc1
dmgdh
nox4
lum
eda
nlrp2
phlpp2
jmjd1c
slpi
slc2a8
il34
abo
arrdc3
tmbim6
plin5
meg3
ifnl4
ggt3p
loc110366354
hspb1
dnmt1
mif
cav1
mapk12
mapk13
tfrc
atp7b
acadm
dicer1
htr2a
lcat
cdk8
cnr1
elane
slc40a1
afp
gpc4
abcb4
hbb
dkk1
scarb1
itpr2
akr1a1
lox
sost
nlrc4
lbp
tfr2
ccl20
ccl21
sfrp4
serpinb3
prmt3
smoc2
drosha
ccnc
dgcr8
usp18
gsdmd
rgn
ttf2
card6
dusp14
grk2
dusp26
mt-nd6
mir361
mtor
tgfbr1
pcsk9
ptpn1
tgfbr2
fn1
myd88
ttr
abca1
yy1
fst
nr4a1
prdx5
slc25a13
txnrd2
irf7
gnmt
angptl3
a2m
clcn2
igfbp3
inhba
shc1
aoc3
ager
loxl2
cyp4f2
pdgfa
plin1
nr1i3
ucp1
litaf
fabp2
areg
ces2
socs2
s100a9
slc10a1
ugt1a9
hspa1a
tshb
tp53bp2
alms1
cisd2
npc2
ppig
ugt1a4
aatf
cmklr1
pknox1
ugt1a6
ugt1a10
ramp3
cwf19l1
lcn1
ugt1a7
itln1
mogat2
ugt1a3
apof
il1rapl2
znf267
ugt1a8
sugp1
tmbim1
sting1
ugt1a5
mir24-1
loc109279247
stat1
ctsd
cxcr4
bmpr1a
fgfr4
mmp13
pck1
mat1a
aqp3
map3k8
cyp1a1
cd44
ihh
ifih1
ube2d3
akr1d1
gpt2
abcc3
ctla4
gfer
nr5a2
p2rx7
fads1
crat
gpnmb
cxcr3
nr0b2
smad7
srd5a2
adh1a
il17a
bbc3
dnase1
il22
scap
wwtr1
hkdc1
nfe2
ggt5
ccrl2
lamp3
ffar4
rab32
thrsp
yipf6
fam174a
ggt2
malrd1
mir26b
mir423
esr1
hgf
mapk14
plau
prkce
dsp
ace2
creb1
cpt2
il1rn
tp63
keap1
traf3
traf6
pdk4
park7
slc27a2
slc27a4
acsl1
fto
sp1
plaur
vtn
abcg1
ripk3
dgat2
eef1a1
e2f1
cd34
slc39a14
slc39a4
traf1
kdm4b
cyp4f3
cdkn3
prep
tfeb
cidec
slc30a9
mas1
tmsb4x
jazf1
hif3a
slc7a3
znf300
tmem97
ppargc1b
tm6sf1
mt-nd3
mir195
mir194-1
mir144
mir363
mir4668

## Sheet: Table S3
Table S3. The differential expression genes by RNA sequencing
symbol	entrezID
GPT	2875
MTTP	4547
SREBF1	6720
IRS1	3667
IRS2	8660
TLR4	7099
UCP2	7351
FAS	355
KRT18	3875
RBP4	5950
IL1A	3552
NR1H4	9971
MAP3K5	4217
CASP3	836
FGF21	26291
IL1B	3553
XBP1	7494
FABP4	2167
ALB	213
GCKR	2646
SERPINE1	5054
APOC3	345
RELA	5970
TGFB1	7040
IL18	3606
JUN	3725
PRKAB1	5564
IKBKB	3551
NAMPT	10135
SOCS3	9021
APOA1	335
HMOX1	3162
TIMP1	7076
LPL	4023
SCD	6319
TLR1	7096
TLR6	10333
MSR1	4481
ZC3H7B	23264
FABP1	2168
MTHFR	4524
AGTR1	185
NLRP3	114548
LIPA	3988
SOD2	6648
PEMT	10400
PTGS2	5743
ZC3H7B	23264
IRGM	345611
C1QTNF1	114897
LGALS3	3958
RTN4	57142
EGR1	1958
IGFBP1	3484
PRKAB2	5565
PIK3CD	5293
CASP8	841
NFKB1	4790
CASP7	840
BAX	581
NDUFB10	4716
UQCR10	29796
NDUFC1	4717
KCTD14	65987
TNFAIP3	7128
IL18BP	10068
ICAM1	3383
LCN2	3934
CXCL16	58191
TRIB1	10221
APOA5	116519
AGT	183
LGALS3BP	3959
HSD17B13	345275
HFE2	NA
TERT	7015
ACOX1	51
NPC1L1	29881
KLF6	1316
PTX3	5806
FETUB	26998
CCL2	6347
CCL19	6363
ESM1	11082
APPL1	26060
NRG4	145957
VIM	7431
LDLR	3949
TNFRSF11B	4982
LIPC	3990
APLN	8862
CYP2A6	1548
NNMT	4837
CFD	1675
BMP6	654
LCP1	3936
OLR1	4973
CHI3L1	1116
INSIG2	51141
IDH1	3417
RPS6KA3	6197
ACTB	60
PHGDH	26227
ANXA2	302
ASS1	445
ADRB2	154
CDH5	1003
SPTAN1	6709
TPM3	7170
MYH10	4628
MCM3	4172
FGF23	8074
DHCR24	1718
MYH14	79784
SERPINH1	871
MCM5	4174
ATF3	467
CTPS1	1503
MYO1C	4641
HSPH1	10808
HYOU1	10525
SLC25A22	79751
TUBA1C	84790
ACSL3	2181
HSD17B11	51170
TPM4	7171
TMOD3	29766
CKAP4	10970
AHNAK	79026
BIRC5	332
RDH5	5959
CYP1A2	1544
TCF7L2	6934
CXCL10	3627
SLC27A5	10998
MMP9	4318
CD40	958
CP	1356
TNFSF10	8743
SPP1	6696
FDFT1	2222
THBS1	7057
CYP4A11	1579
GSTK1	373156
STEAP4	79689
ADAMTS9	56999
FLT1	2321
APP	351
CDKN1A	1026
LPIN1	23175
BCAT1	586
CTSS	1520
PKM	5315
KHK	3795
AQP9	366
PLTP	5360
ST8SIA1	6489
EHBP1L1	254102
GHR	2690
GOT1	2805
CYBA	1535
F3	2152
VCAM1	7412
G6PC	2538
SERPINF1	5176
SLPI	6590
ARRDC3	57561
PLIN5	440503
HSPB1	3315
ATP7B	540
ACADM	34
LCAT	3931
SLC40A1	30061
AFP	174
ABCB4	5244
NLRC4	58484
LBP	3929
CCL20	6364
CCL21	6366
USP18	11274
PCSK9	255738
PTPN1	5770
TTR	7276
ABCA1	19
IRF7	3665
GNMT	27232
CLCN2	1181
IGFBP3	3486
INHBA	3624
LOXL2	4017
PDGFA	5154
SOCS2	8835
S100A9	6280
SLC10A1	6554
CMKLR1	1240
TMBIM1	64114
MMP13	4322
PCK1	5105
MAP3K8	1326
CD44	960
IFIH1	64135
GPT2	84706
ABCC3	8714
FADS1	3992
CRAT	1384
GPNMB	10457
CCRL2	9034
RAB32	10981
THRSP	7069
PLAU	5328
CPT2	1376
IL1RN	3557
ACSL1	2180
PLAUR	5329
ABCG1	9619
RIPK3	11035
SLC39A4	55630
TRAF1	7185
CDKN3	1033
TMSB4X	7114
TMEM97	27346
TM6SF1	53346

## Sheet: Table S4
Table S4. The expression of transcription
Gene_name	Gene_description	Transcript_id	Gene_id	C1	C2	C3	H1	H2	H3	N1	N2	N3
AABR07013255.1		ENSRNOT00000055633	ENSRNOG00000000001	0.3	0	0.38	0	0.15	0	0	0.14	0.08
Gad1	glutamate decarboxylase 1 [Source:RGD Symbol;Acc:2652]	ENSRNOT00000000008	ENSRNOG00000000007	0	0	0	0	0	0	0	0	0
Gad1	glutamate decarboxylase 1 [Source:RGD Symbol;Acc:2652]	ENSRNOT00000084375	ENSRNOG00000000007	0	0	0	0	0	0	0	0	0
Gad1	glutamate decarboxylase 1 [Source:RGD Symbol;Acc:2652]	ENSRNOT00000087134	ENSRNOG00000000007	0	0.02	0	0	0.05	0.05	0	0.01	0.02
Gad1	glutamate decarboxylase 1 [Source:RGD Symbol;Acc:2652]	ENSRNOT00000087712	ENSRNOG00000000007	0	0	0	0	0	0	0	0	0
Alx4	ALX homeobox 4 [Source:RGD Symbol;Acc:1310201]	ENSRNOT00000000009	ENSRNOG00000000008	0	0	0	0	0	0	0	0	0
Tmco5b	transmembrane and coiled-coil domains 5B [Source:RGD Symbol;Acc:1561237]	ENSRNOT00000000010	ENSRNOG00000000009	0	0	0	0	0	0	0	0	0
Cbln1	cerebellin 1 precursor [Source:RGD Symbol;Acc:1562813]	ENSRNOT00000000011	ENSRNOG00000000010	0	0	0	0	0	0.07	0	0	0
Tcf15	transcription factor 15 [Source:RGD Symbol;Acc:1308464]	ENSRNOT00000000013	ENSRNOG00000000012	0.14	0	0	0	0.06	0.07	0	0	0
Steap1	STEAP family member 1 [Source:RGD Symbol;Acc:1311543]	ENSRNOT00000000018	ENSRNOG00000000017	0.79	0.63	2.29	0.43	0.39	0.39	0.09	0.2	0.04
AABR07061902.1		ENSRNOT00000000022	ENSRNOG00000000021	7.36	5.74	6.72	4.69	5.19	4.8	2.94	3.25	4.17
Hebp1	heme binding protein 1 [Source:RGD Symbol;Acc:1304581]	ENSRNOT00000000025	ENSRNOG00000000024	46.89	68	39.42	72.8	70.49	71.67	68.56	61.43	56.06
Tmcc2	transmembrane and coiled-coil domain family 2 [Source:RGD Symbol;Acc:1311960]	ENSRNOT00000000036	ENSRNOG00000000033	0.47	0.22	0.07	0.07	0.07	0.16	0.03	0.13	0.26
Nuak2	NUAK family kinase 2 [Source:RGD Symbol;Acc:1359167]	ENSRNOT00000000039	ENSRNOG00000000034	7.36	4.58	8.09	7.42	7.21	7.69	4.7	4.15	3.96
Tmed11	transmembrane emp24 protein transport domain containing 11 [Source:RGD Symbol;Acc:1588776]	ENSRNOT00000000040	ENSRNOG00000000035	0	0	0	0	0	0	0	0	0
Klhdc8a	kelch domain containing 8A [Source:RGD Symbol;Acc:1305132]	ENSRNOT00000000041	ENSRNOG00000000036	0.69	0.66	1.04	0.56	1.32	1.31	1.41	1.57	1.5
RGD1304622	similar to 6820428L09 protein [Source:RGD Symbol;Acc:1304622]	ENSRNOT00000004704	ENSRNOG00000000040	0.07	0.03	0.06	0	0.09	0	0	0	0
RGD1304622	similar to 6820428L09 protein [Source:RGD Symbol;Acc:1304622]	ENSRNOT00000093309	ENSRNOG00000000040	0	0	0	0	0	0	0	0	0
RGD1304622	similar to 6820428L09 protein [Source:RGD Symbol;Acc:1304622]	ENSRNOT00000093471	ENSRNOG00000000040	0.01	0.11	0.01	0.08	0.27	0.11	0.04	0.1	0.08
RGD1304622	similar to 6820428L09 protein [Source:RGD Symbol;Acc:1304622]	ENSRNOT00000093563	ENSRNOG00000000040	0	0	0	0	0	0	0	0	0
RGD1304622	similar to 6820428L09 protein [Source:RGD Symbol;Acc:1304622]	ENSRNOT00000093726	ENSRNOG00000000040	0.05	0	0.22	0	0.13	0.06	0	0	0
Slc26a1	solute carrier family 26 member 1 [Source:RGD Symbol;Acc:620136]	ENSRNOT00000000047	ENSRNOG00000000041	48.36	56.59	29.82	62.01	45.09	53.61	58.16	53.67	65.68
Xpr1	xenotropic and polytropic retrovirus receptor 1 [Source:RGD Symbol;Acc:1306554]	ENSRNOT00000000049	ENSRNOG00000000042	4.56	4.38	4.21	3.44	3.03	1.21	2.46	3.77	2.63
Xpr1	xenotropic and polytropic retrovirus receptor 1 [Source:RGD Symbol;Acc:1306554]	ENSRNOT00000081892	ENSRNOG00000000042	0	0	1.09	0	0	0.73	0	0	0.03
Xpr1	xenotropic and polytropic retrovirus receptor 1 [Source:RGD Symbol;Acc:1306554]	ENSRNOT00000093410	ENSRNOG00000000042	0.82	0.43	0.71	0.49	0.39	0.13	0.52	0.29	0.67
Idua	iduronidase, alpha-L- [Source:RGD Symbol;Acc:1310943]	ENSRNOT00000000048	ENSRNOG00000000043	2.95	4.19	3.04	4.16	3.76	2.93	2.86	2.62	3.27
Tmem175	transmembrane protein 175 [Source:RGD Symbol;Acc:1309712]	ENSRNOT00000000050	ENSRNOG00000000044	0.08	0	0	0	0.06	0	0.1	0	0.19
Cd82	Cd82 molecule [Source:RGD Symbol;Acc:69070]	ENSRNOT00000000052	ENSRNOG00000000047	33.02	33.87	42.88	36.34	48.29	42.36	33.99	29.34	32.31
Gak	cyclin G associated kinase [Source:RGD Symbol;Acc:621589]	ENSRNOT00000000064	ENSRNOG00000000048	15.93	15.51	18.64	14.76	13.3	9.59	11.07	10.51	14.35
Crp	C-reactive protein [Source:RGD Symbol;Acc:2411]	ENSRNOT00000000058	ENSRNOG00000000053	3293.16	4416.74	3965.69	4674	2911.44	3034.13	4780.48	5296.65	5087.4
Crp	C-reactive protein [Source:RGD Symbol;Acc:2411]	ENSRNOT00000091089	ENSRNOG00000000053	0.33	0.36	0.06	0.2	0.35	0.37	0.35	0.16	0.34
Abhd8	abhydrolase domain containing 8 [Source:RGD Symbol;Acc:1305693]	ENSRNOT00000000060	ENSRNOG00000000054	0.49	1.01	0.73	1.36	1.81	1.85	1.9	1.37	1.25
Fcrl6	Fc receptor-like 6 [Source:RGD Symbol;Acc:1563939]	ENSRNOT00000000059	ENSRNOG00000000055	0.1	0	0.09	0	0.05	0.05	0	0	0
Cplx1	complexin 1 [Source:RGD Symbol;Acc:70944]	ENSRNOT00000061720	ENSRNOG00000000060	0.08	0.03	0.05	0	0	0	0	0	0.05
Pcgf3	polycomb group ring finger 3 [Source:RGD Symbol;Acc:1311479]	ENSRNOT00000000071	ENSRNOG00000000062	3.44	2.74	3.6	2.19	1.77	2.66	2.57	2.09	2.8
Atp5me	ATP synthase membrane subunit e [Source:RGD Symbol;Acc:621377]	ENSRNOT00000000072	ENSRNOG00000000064	495.19	551.46	456.17	633	608.85	802.36	793.21	618.3	510.64
Pde6b	phosphodiesterase 6B [Source:RGD Symbol;Acc:1311039]	ENSRNOT00000000077	ENSRNOG00000000065	0	0	0	0	0	0	0.02	0	0.02
Fbxo28	F-box protein 28 [Source:RGD Symbol;Acc:1304584]	ENSRNOT00000000074	ENSRNOG00000000066	8.06	7.85	7.33	4.96	4.53	4.03	5.68	5.4	6.11
Ppp2r5a	protein phosphatase 2, regulatory subunit B', alpha [Source:RGD Symbol;Acc:1308022]	ENSRNOT00000000078	ENSRNOG00000000068	33.65	43.21	33.52	49	48.08	55.06	62.24	45.09	53.2
Dr1	down-regulator of transcription 1 [Source:RGD Symbol;Acc:1305201]	ENSRNOT00000000080	ENSRNOG00000000070	6.46	5.84	6.18	8.41	2.82	4.65	4.52	6.42	6.24
Tmed5	transmembrane p24 trafficking protein 5 [Source:RGD Symbol;Acc:1359437]	ENSRNOT00000000083	ENSRNOG00000000073	20.62	13.62	25.73	15.32	12.23	8.44	19.19	14.94	13.8
Mtf2	metal response element binding transcription factor 2 [Source:RGD Symbol;Acc:1304727]	ENSRNOT00000000086	ENSRNOG00000000075	1.43	1.14	1.55	1.46	1.32	1.22	1.12	0.84	0.79
Antxr2	ANTXR cell adhesion molecule 2 [Source:RGD Symbol;Acc:1561294]	ENSRNOT00000000092	ENSRNOG00000000081	9.65	8.66	9.59	6.76	4.41	3.82	7.42	8.72	7.81
Hltf	helicase-like transcription factor [Source:RGD Symbol;Acc:1309031]	ENSRNOT00000064828	ENSRNOG00000000082	0.86	1	1.52	1.14	1.84	1.68	0.78	0.42	0.36
Hltf	helicase-like transcription factor [Source:RGD Symbol;Acc:1309031]	ENSRNOT00000090912	ENSRNOG00000000082	0.26	0.31	0.18	0.16	0.21	0.06	0.11	0	0.12
LOC103691556	mothers against decapentaplegic homolog 9 [Source:RGD Symbol;Acc:9309512]	ENSRNOT00000000102	ENSRNOG00000000091	0.05	0.06	0.04	0.06	0.1	0.05	0.04	0	0.07
Gpr89b	G protein-coupled receptor 89B [Source:RGD Symbol;Acc:1304837]	ENSRNOT00000000106	ENSRNOG00000000095	11.07	10.46	9.55	10.95	10.04	10.63	11.92	10.85	10.44
Pdzk1	PDZ domain containing 1 [Source:RGD Symbol;Acc:70924]	ENSRNOT00000000107	ENSRNOG00000000096	12.61	15.35	5.92	20.5	14.69	15.18	21.67	20.21	22.13
Pdzk1	PDZ domain containing 1 [Source:RGD Symbol;Acc:70924]	ENSRNOT00000091578	ENSRNOG00000000096	0	0	0	0	0	0	0	0.05	0
Cd160	CD160 molecule [Source:RGD Symbol;Acc:1563598]	ENSRNOT00000000109	ENSRNOG00000000097	0	0	0	0	0	0	0	0	0
Cd160	CD160 molecule [Source:RGD Symbol;Acc:1563598]	ENSRNOT00000073913	ENSRNOG00000000097	0	0	0.64	0	0	0	0	0	0
Rnf115	ring finger protein 115 [Source:RGD Symbol;Acc:1305315]	ENSRNOT00000000110	ENSRNOG00000000098	30.51	18.93	33.12	16.33	17.59	15.77	11.84	9.25	10.39
Thoc3	THO complex 3 [Source:RGD Symbol;Acc:1311669]	ENSRNOT00000000116	ENSRNOG00000000104	8.9	10.73	10.32	9.62	10.27	8.77	10.86	7.44	9.56
Cplx2	complexin 2 [Source:RGD Symbol;Acc:70945]	ENSRNOT00000000117	ENSRNOG00000000105	0	0	0	0	0	0	0.31	0	0
Cplx2	complexin 2 [Source:RGD Symbol;Acc:70945]	ENSRNOT00000091046	ENSRNOG00000000105	0.32	0.29	0.3	0.34	0.53	0.05	0.07	0.14	0.18
Aga	aspartylglucosaminidase [Source:RGD Symbol;Acc:1309646]	ENSRNOT00000000120	ENSRNOG00000000108	32.79	41.78	36.59	32.93	43.82	45.21	31.91	32.56	30.8
Fgf20	fibroblast growth factor 20 [Source:RGD Symbol;Acc:71068]	ENSRNOT00000000121	ENSRNOG00000000109	0	0	0	0	0	0	0	0	0
Coprs	coordinator of PRMT5 and differentiation stimulator [Source:RGD Symbol;Acc:1565675]	ENSRNOT00000000123	ENSRNOG00000000111	6.13	6.34	11.29	6.77	11.92	6.9	6.54	4.12	4.8
Champ1	chromosome alignment maintaining phosphoprotein 1 [Source:RGD Symbol;Acc:1311283]	ENSRNOT00000000124	ENSRNOG00000000112	0.69	1.75	1.23	1.41	0.41	2.59	1.21	2.58	1.08
Elac1	elaC ribonuclease Z 1 [Source:RGD Symbol;Acc:1304757]	ENSRNOT00000000125	ENSRNOG00000000113	1.23	1.01	1.46	0.92	0.91	0.98	1.28	0.95	0.81
Pigv	phosphatidylinositol glycan anchor biosynthesis, class V [Source:RGD Symbol;Acc:1309526]	ENSRNOT00000000133	ENSRNOG00000000121	0.68	0.25	0.37	0.17	0.29	0.25	0.22	0.19	0
Pigv	phosphatidylinositol glycan anchor biosynthesis, class V [Source:RGD Symbol;Acc:1309526]	ENSRNOT00000081841	ENSRNOG00000000121	1.34	1.04	0.75	0.12	0.73	0.39	0.62	0.91	0.83
Ak2	adenylate kinase 2 [Source:RGD Symbol;Acc:2077]	ENSRNOT00000000134	ENSRNOG00000000122	260.1	189.86	238.48	165.74	194.22	204.7	153.39	117.53	133.93
Rnf19b	ring finger protein 19B [Source:RGD Symbol;Acc:1305470]	ENSRNOT00000066268	ENSRNOG00000000123	0	0	0	0	0	0.12	0	0	0
Rnf19b	ring finger protein 19B [Source:RGD Symbol;Acc:1305470]	ENSRNOT00000089457	ENSRNOG00000000123	28.49	12.86	31.9	12.79	17.62	12.84	4.07	3.03	4.94
AABR07065970.1	transmembrane protein 234-like [Source:NCBI gene;Acc:103690615]	ENSRNOT00000000136	ENSRNOG00000000124	0	0	0	0	0	0	0	0	0
Kpna6	karyopherin subunit alpha 6 [Source:RGD Symbol;Acc:1306570]	ENSRNOT00000000139	ENSRNOG00000000127	0	0	0	0	0	0	0	0	0
Kpna6	karyopherin subunit alpha 6 [Source:RGD Symbol;Acc:1306570]	ENSRNOT00000087556	ENSRNOG00000000127	3.01	2.21	2.63	1.68	0.96	0	0.67	0.88	0.79
Phf24	PHD finger protein 24 [Source:RGD Symbol;Acc:1559864]	ENSRNOT00000000141	ENSRNOG00000000129	0	0	0.03	0	0	0	0	0	0
Dnajb5	DnaJ heat shock protein family (Hsp40) member B5 [Source:RGD Symbol;Acc:1307453]	ENSRNOT00000000142	ENSRNOG00000000130	0	0	0	0.14	0	0.1	0	0	0.16
Dnajb5	DnaJ heat shock protein family (Hsp40) member B5 [Source:RGD Symbol;Acc:1307453]	ENSRNOT00000080082	ENSRNOG00000000130	0.37	0.42	0.18	0	0.23	0.11	0	0.05	0.4
Txndc15	thioredoxin domain containing 15 [Source:RGD Symbol;Acc:1304696]	ENSRNOT00000000146	ENSRNOG00000000133	0.4	0.38	0.5	0.35	0.2	2.62	0.72	0.5	0.36
Ly86	lymphocyte antigen 86 [Source:RGD Symbol;Acc:1309936]	ENSRNOT00000000149	ENSRNOG00000000137	13.86	16.16	17.9	29.25	47.13	40.09	3.04	2.16	4.08
Glis1	GLIS family zinc finger 1 [Source:RGD Symbol;Acc:1308030]	ENSRNOT00000032433	ENSRNOG00000000138	0	0.05	0.14	0	0.02	0	0.03	0.02	0.05
Glis1	GLIS family zinc finger 1 [Source:RGD Symbol;Acc:1308030]	ENSRNOT00000075624	ENSRNOG00000000138	0.03	0	0	0	0	0.03	0	0	0
Plxdc2	plexin domain containing 2 [Source:RGD Symbol;Acc:1305962]	ENSRNOT00000000155	ENSRNOG00000000142	0.32	0.35	1.19	0.88	1.75	0.96	0.37	0.18	0.39
Pik3r3	phosphoinositide-3-kinase regulatory subunit 3 [Source:RGD Symbol;Acc:621042]	ENSRNOT00000000157	ENSRNOG00000000145	0.08	0.22	0.44	0.22	0.42	0.3	0.19	0.32	0.25
Dnajc1	DnaJ heat shock protein family (Hsp40) member C1 [Source:RGD Symbol;Acc:2322144]	ENSRNOT00000000162	ENSRNOG00000000150	16.46	17.47	20.46	16.48	17.44	17.91	21.62	18.24	16.92
Ldlrap1	low density lipoprotein receptor adaptor protein 1 [Source:RGD Symbol;Acc:1563417]	ENSRNOT00000000163	ENSRNOG00000000151	5.04	9.51	3.73	7.06	5.33	4.22	5.93	6.54	5.11
Cog3	component of oligomeric golgi complex 3 [Source:RGD Symbol;Acc:1304555]	ENSRNOT00000000168	ENSRNOG00000000155	5.32	5.88	6.49	3.74	2.88	2.59	3.08	3.02	3.51
LOC100911486	multiple epidermal growth factor-like domains protein 6-like [Source:RGD Symbol;Acc:6492904]	ENSRNOT00000000169	ENSRNOG00000000156	0.21	0.31	0.23	0.13	0.11	0.26	0.28	0.19	0.22
LOC100911486	multiple epidermal growth factor-like domains protein 6-like [Source:RGD Symbol;Acc:6492904]	ENSRNOT00000055386	ENSRNOG00000000156	0	0	0	0	0	0	0	0	0
LOC100911486	multiple epidermal growth factor-like domains protein 6-like [Source:RGD Symbol;Acc:6492904]	ENSRNOT00000091417	ENSRNOG00000000156	0	0	0	0	0	0	0	0	0
Atg12	autophagy related 12 [Source:RGD Symbol;Acc:1306306]	ENSRNOT00000000170	ENSRNOG00000000157	9.29	13.45	13.06	11.5	10.48	10.24	12.33	9.82	11.4
Cdo1	cysteine dioxygenase type 1 [Source:RGD Symbol;Acc:69262]	ENSRNOT00000000172	ENSRNOG00000000158	1022.28	909.39	614.53	963.42	875.18	901.1	644.4	775.56	775.47
Chm	CHM, Rab escort protein 1 [Source:RGD Symbol;Acc:2340]	ENSRNOT00000000174	ENSRNOG00000000161	2.76	1.62	2.89	2.12	1.38	0.98	1.5	1.32	1.15
Chm	CHM, Rab escort protein 1 [Source:RGD Symbol;Acc:2340]	ENSRNOT00000088570	ENSRNOG00000000161	0.49	0.15	0.13	0	0.19	0.15	0	0.1	0
Lamp2	lysosomal-associated membrane protein 2 [Source:RGD Symbol;Acc:2990]	ENSRNOT00000000177	ENSRNOG00000000164	148.47	143.28	169.41	140.36	131.48	133.82	209.4	164.46	172.56
Pfkfb1	6-phosphofructo-2-kinase/fructose-2,6-biphosphatase 1 [Source:RGD Symbol;Acc:3307]	ENSRNOT00000000178	ENSRNOG00000000165	2.41	1.1	0	1.72	0	0	0.41	1.49	1.44
Pfkfb1	6-phosphofructo-2-kinase/fructose-2,6-biphosphatase 1 [Source:RGD Symbol;Acc:3307]	ENSRNOT00000033656	ENSRNOG00000000165	9.37	6.11	12.44	2.66	2.91	2.99	4.27	6.76	5.02
Pfkfb1	6-phosphofructo-2-kinase/fructose-2,6-biphosphatase 1 [Source:RGD Symbol;Acc:3307]	ENSRNOT00000081239	ENSRNOG00000000165	0.36	0	0	0	0	0	0	0	0
Apex2	apurinic/apyrimidinic endodeoxyribonuclease 2 [Source:RGD Symbol;Acc:1565983]	ENSRNOT00000068703	ENSRNOG00000000166	1.32	1.8	1.59	1.51	1.46	1.22	1.69	2.88	2.06
Alas2	5'-aminolevulinate synthase 2 [Source:RGD Symbol;Acc:2084]	ENSRNOT00000000180	ENSRNOG00000000167	1.3	0.61	0.88	1.16	2.4	1.35	1.03	0.74	1.05
Gatm	glycine amidinotransferase [Source:RGD Symbol;Acc:71090]	ENSRNOT00000000181	ENSRNOG00000000168	3.8	5.82	3.03	4.8	6.65	4	4.06	2.14	2.03
Spata5l1	spermatogenesis associated 5-like 1 [Source:RGD Symbol;Acc:1595990]	ENSRNOT00000043414	ENSRNOG00000000169	1.77	1.12	2.36	0.99	1.34	1.23	1.22	0.99	1.35
Slc30a4	solute carrier family 30 member 4 [Source:RGD Symbol;Acc:619750]	ENSRNOT00000000184	ENSRNOG00000000170	5.23	5.1	5.71	4.59	4.1	3.71	5.89	4.53	4.49
Sqor	sulfide quinone oxidoreductase [Source:RGD Symbol;Acc:1564504]	ENSRNOT00000068129	ENSRNOG00000000172	0	0	4.44	0	0	0	0	0	0
Sqor	sulfide quinone oxidoreductase [Source:RGD Symbol;Acc:1564504]	ENSRNOT00000089204	ENSRNOG00000000172	1.25	0	0	0.27	0	0	0	0	0
Mier2	MIER family member 2 [Source:RGD Symbol;Acc:1307278]	ENSRNOT00000067771	ENSRNOG00000000175	0.4	0.23	0.37	0.09	0	0.06	0.28	0.27	0.13
Mier2	MIER family member 2 [Source:RGD Symbol;Acc:1307278]	ENSRNOT00000090048	ENSRNOG00000000175	1.11	1.33	1.81	1.04	0.9	0.87	1.1	0.72	0.88
Plpp2	phospholipid phosphatase 2 [Source:RGD Symbol;Acc:628893]	ENSRNOT00000000193	ENSRNOG00000000177	9.5	11.32	10.77	10.4	8.53	8.86	15.66	6.14	12.08
Tmprss6	transmembrane serine protease 6 [Source:RGD Symbol;Acc:1307138]	ENSRNOT00000000200	ENSRNOG00000000184	0	0	0	0	0	0	0	0	0
Mpst	mercaptopyruvate sulfurtransferase [Source:RGD Symbol;Acc:620065]	ENSRNOT00000000201	ENSRNOG00000000185	50.89	71.33	47.4	67.43	69.41	75.36	89.67	94.13	93.15
Tst	thiosulfate sulfurtransferase [Source:RGD Symbol;Acc:3913]	ENSRNOT00000050511	ENSRNOG00000000186	171	240.86	114.26	251.74	242.8	263.34	221.96	224.54	219
Csf2rb	colony stimulating factor 2 receptor beta common subunit [Source:RGD Symbol;Acc:620189]	ENSRNOT00000000203	ENSRNOG00000000187	1.39	0.54	1.65	0.1	0.43	0	0	0	0
AABR07058539.1		ENSRNOT00000000206	ENSRNOG00000000190	3.22	2.52	2.68	1.93	1.27	0.66	0.97	1.33	1.03
LOC108348048	von Willebrand factor A domain-containing protein 5A [Source:RGD Symbol;Acc:11476240]	ENSRNOT00000015986	ENSRNOG00000000195	0.34	0.11	0.1	0.06	0.19	0.07	0	0.1	0.06
Cyp19a1	cytochrome P450, family 19, subfamily a, polypeptide 1 [Source:RGD Symbol;Acc:2457]	ENSRNOT00000000212	ENSRNOG00000000196	0	0	0	0	0.02	0	0	0	0
Dppa5	developmental pluripotency associated 5 [Source:RGD Symbol;Acc:1305838]	ENSRNOT00000000215	ENSRNOG00000000199	0	0	0	0	0	0	0	0	0
Gsta5	glutathione S-transferase alpha 5 [Source:RGD Symbol;Acc:1593189]	ENSRNOT00000044944	ENSRNOG00000000201	243.05	734.22	148.19	941.14	735.02	772.38	984.05	693.46	712.68
Syncrip	synaptotagmin binding, cytoplasmic RNA interacting protein [Source:RGD Symbol;Acc:1305683]	ENSRNOT00000041655	ENSRNOG00000000204	1.7	2.03	2.17	1.59	1.4	0.73	0.92	0.31	1.65
Syncrip	synaptotagmin binding, cytoplasmic RNA interacting protein [Source:RGD Symbol;Acc:1305683]	ENSRNOT00000074515	ENSRNOG00000000204	11.82	8.79	14.81	9.1	6.48	4.85	5.76	5.69	5.88
Syncrip	synaptotagmin binding, cytoplasmic RNA interacting protein [Source:RGD Symbol;Acc:1305683]	ENSRNOT00000078891	ENSRNOG00000000204	0	0	0	0	0	0	0	0	0
Ano10	anoctamin 10 [Source:RGD Symbol;Acc:1308260]	ENSRNOT00000035371	ENSRNOG00000000219	17.5	23.46	16.47	17.2	17.78	16.72	16.36	12.77	13.04
Abhd5	abhydrolase domain containing 5 [Source:RGD Symbol;Acc:1303237]	ENSRNOT00000000239	ENSRNOG00000000221	15.01	19.68	12.8	13.58	22.38	17.7	18.81	18.25	14.16
Lmf1	lipase maturation factor 1 [Source:RGD Symbol;Acc:1310180]	ENSRNOT00000000246	ENSRNOG00000000230	11.26	11.25	10.01	10.48	9.05	9.12	11.88	10.4	12.8
Kctd17	potassium channel tetramerization domain containing 17 [Source:RGD Symbol;Acc:1311154]	ENSRNOT00000046563	ENSRNOG00000000231	0.36	0.39	0.41	0.25	0.71	0.22	0.42	0.32	0.03
Grm6	glutamate metabotropic receptor 6 [Source:RGD Symbol;Acc:2747]	ENSRNOT00000000249	ENSRNOG00000000233	0	0	0	0	0	0	0	0	0
Zfp207	zinc finger protein 207 [Source:RGD Symbol;Acc:1308121]	ENSRNOT00000000253	ENSRNOG00000000236	20.39	16.95	19.67	18.18	15.14	17.9	12.83	12.79	16.27
RGD1310429	similar to Protein Njmu-R1 [Source:RGD Symbol;Acc:1310429]	ENSRNOT00000000254	ENSRNOG00000000237	1.54	1.78	1.49	1.87	1.07	1.47	0.84	1.24	1.13
Ccl7	C-C motif chemokine ligand 7 [Source:RGD Symbol;Acc:1359152]	ENSRNOT00000000256	ENSRNOG00000000239	6.9	2.06	12.55	0.68	1.38	2.16	0.25	0.28	0
Coil	coilin [Source:RGD Symbol;Acc:62031]	ENSRNOT00000037693	ENSRNOG00000000244	1.52	1.5	1.36	0.97	1.17	1.14	1.18	0.68	0.77
Slc16a6	solute carrier family 16, member 6 [Source:RGD Symbol;Acc:735117]	ENSRNOT00000045902	ENSRNOG00000000245	0.25	0.14	0.64	0	0	0.19	0.46	0.51	0.45
Slc16a6	solute carrier family 16, member 6 [Source:RGD Symbol;Acc:735117]	ENSRNOT00000078059	ENSRNOG00000000245	0	0	0	0.32	0.32	0	0	0.28	0
Slc16a6	solute carrier family 16, member 6 [Source:RGD Symbol;Acc:735117]	ENSRNOT00000088215	ENSRNOG00000000245	0	0	0	0	0.07	0.29	0	0	0
Amz2	archaelysin family metallopeptidase 2 [Source:RGD Symbol;Acc:1304846]	ENSRNOT00000000263	ENSRNOG00000000246	7.79	7.86	7.04	7.1	7.17	5.66	7.33	6.57	7.57
Mfsd11	major facilitator superfamily domain containing 11 [Source:RGD Symbol;Acc:1307394]	ENSRNOT00000000264	ENSRNOG00000000247	3.88	3.11	4.74	4.02	4.1	2.93	2.87	2.93	4.3
Srsf2	serine and arginine rich splicing factor 2 [Source:RGD Symbol;Acc:1359422]	ENSRNOT00000067739	ENSRNOG00000000248	41.02	45.12	43.22	33.97	32.92	37.27	27.5	20.48	22.17
Mettl23	methyltransferase like 23 [Source:RGD Symbol;Acc:1306284]	ENSRNOT00000000266	ENSRNOG00000000249	5.75	6.35	7.27	8.65	8.37	7.66	8.92	9.03	7.88
Jmjd6	jumonji domain containing 6, arginine demethylase and lysine hydroxylase [Source:RGD Symbol;Acc:1305395]	ENSRNOT00000064671	ENSRNOG00000000250	13.18	5.22	8.53	5.33	4.66	5.1	4.69	6.46	8.14
St6galnac1	ST6 N-acetylgalactosaminide alpha-2,6-sialyltransferase 1 [Source:RGD Symbol;Acc:1562048]	ENSRNOT00000042321	ENSRNOG00000000251	0.02	0	0	0	0	0	0	0	0
AABR07042687.1		ENSRNOT00000000269	ENSRNOG00000000252	0	0	0	0	0	0	0	0	0
Smpd3	sphingomyelin phosphodiesterase 3 [Source:RGD Symbol;Acc:619754]	ENSRNOT00000031977	ENSRNOG00000000257	1.82	0.87	3.28	1.19	1.28	0.81	0.8	0.79	0.74
Prmt7	protein arginine methyltransferase 7 [Source:RGD Symbol;Acc:1304869]	ENSRNOT00000000275	ENSRNOG00000000258	2.86	4.93	5.41	2.47	2.4	2.5	3.11	2.47	1.92
Prmt7	protein arginine methyltransferase 7 [Source:RGD Symbol;Acc:1304869]	ENSRNOT00000081312	ENSRNOG00000000258	2.38	1.83	2.19	1.63	1.48	0.21	1.6	1.68	0.13
Zfp821	zinc finger protein 821 [Source:RGD Symbol;Acc:1306674]	ENSRNOT00000000279	ENSRNOG00000000262	0	0.33	0.13	0.21	0.2	0	0	0.14	0.16
Def8	differentially expressed in FDCP 8 homolog [Source:RGD Symbol;Acc:1309008]	ENSRNOT00000000281	ENSRNOG00000000264	3.53	0.75	3.47	3.86	1.05	5.63	4.93	3.88	2.69
Phyhipl	phytanoyl-CoA 2-hydroxylase interacting protein-like [Source:RGD Symbol;Acc:1307967]	ENSRNOT00000000299	ENSRNOG00000000274	0	0.06	0.05	0	0	0	0	0	0.21
Phyhipl	phytanoyl-CoA 2-hydroxylase interacting protein-like [Source:RGD Symbol;Acc:1307967]	ENSRNOT00000058151	ENSRNOG00000000274	0	0	0	0.08	0.11	0.08	0	0.06	0
Fam13c	family with sequence similarity 13, member C [Source:MGI Symbol;Acc:MGI:1918971]	ENSRNOT00000000756	ENSRNOG00000000275	0	0	0	0	0.05	0	0	0	0.05
Fam13c	family with sequence similarity 13, member C [Source:MGI Symbol;Acc:MGI:1918971]	ENSRNOT00000051491	ENSRNOG00000000275	0.1	0.03	0.17	0.03	0	0.13	0.03	0.08	0
Tet1	tet methylcytosine dioxygenase 1 [Source:RGD Symbol;Acc:1310993]	ENSRNOT00000000302	ENSRNOG00000000277	0	0	0	0	0	0	0	0	0
Tet1	tet methylcytosine dioxygenase 1 [Source:RGD Symbol;Acc:1310993]	ENSRNOT00000057939	ENSRNOG00000000277	0	0	0.01	0.01	0.02	0	0	0	0
Rtn4ip1	reticulon 4 interacting protein 1 [Source:RGD Symbol;Acc:1563384]	ENSRNOT00000000304	ENSRNOG00000000279	1.31	1.98	2.09	1.86	2.06	2.16	1.92	1.76	2.28
Prodh1	proline dehydrogenase 1 [Source:RGD Symbol;Acc:1590932]	ENSRNOT00000002576	ENSRNOG00000000281	0	0	0	0	0	0	0	0	0
Prodh1	proline dehydrogenase 1 [Source:RGD Symbol;Acc:1590932]	ENSRNOT00000082855	ENSRNOG00000000281	0.21	1.11	0.41	0.72	0.66	0.23	0.45	0.34	1.04
Gsc2	goosecoid homeobox 2 [Source:RGD Symbol;Acc:1305333]	ENSRNOT00000041975	ENSRNOG00000000282	0	0	0	0	0	0	0	0	0
Ess2	ess-2 splicing factor homolog [Source:RGD Symbol;Acc:1308218]	ENSRNOT00000000308	ENSRNOG00000000283	4.43	4.63	5.21	4.6	4.75	4.98	3.44	3	3.16
Scarf2	scavenger receptor class F, member 2 [Source:RGD Symbol;Acc:1306013]	ENSRNOT00000000313	ENSRNOG00000000288	0.58	0.76	0.75	0.52	0.72	0.9	0.44	0.26	0.42
Foxo3	forkhead box O3 [Source:RGD Symbol;Acc:1309196]	ENSRNOT00000000327	ENSRNOG00000000299	8.47	6.75	5.5	3.26	2.23	1.75	2.04	9.73	5.68
Foxo3	forkhead box O3 [Source:RGD Symbol;Acc:1309196]	ENSRNOT00000076818	ENSRNOG00000000299	0.48	0	0	0	0	0	0.16	1.07	0.43
Sesn1	sestrin 1 [Source:RGD Symbol;Acc:1307517]	ENSRNOT00000065890	ENSRNOG00000000302	0	0	0.15	0	0.13	0	0	0.04	0
Sesn1	sestrin 1 [Source:RGD Symbol;Acc:1307517]	ENSRNOT00000089611	ENSRNOG00000000302	1.93	2.15	1.78	1.19	0.75	0.78	0.82	1.12	1.19
Cep57l1	centrosomal protein 57-like 1 [Source:RGD Symbol;Acc:1311358]	ENSRNOT00000000331	ENSRNOG00000000303	0.78	0.69	0.17	0.36	1.26	0.69	0.67	0.32	0.45
Cd164	CD164 molecule [Source:RGD Symbol;Acc:70942]	ENSRNOT00000000334	ENSRNOG00000000304	129.86	174.42	149.16	150.58	127.98	131.11	230.05	183.82	162.55
Cd164	CD164 molecule [Source:RGD Symbol;Acc:70942]	ENSRNOT00000076522	ENSRNOG00000000304	27.32	39.88	26.71	27.19	27.97	32.68	37.57	37.31	33.21
Smpd2	sphingomyelin phosphodiesterase 2 [Source:RGD Symbol;Acc:619753]	ENSRNOT00000000336	ENSRNOG00000000306	6.54	5.49	7.76	6.77	6.76	6.18	4.14	4.34	3.4
Mical1	microtubule associated monooxygenase, calponin and LIM domain containing 1 [Source:RGD Symbol;Acc:1309386]	ENSRNOT00000000337	ENSRNOG00000000307	0.41	0.47	0.74	0.43	0.9	0.77	0.19	0.16	0.28
Zbtb24	zinc finger and BTB domain containing 24 [Source:RGD Symbol;Acc:1306951]	ENSRNOT00000057175	ENSRNOG00000000308	1.52	1.55	1.2	1.55	1.59	0.98	1.11	0.62	1.04
Fig4	FIG4 phosphoinositide 5-phosphatase [Source:RGD Symbol;Acc:1311375]	ENSRNOT00000000343	ENSRNOG00000000312	4.47	5.75	3.26	5.15	4.84	4.52	5.36	4.27	5.12
Sec63	SEC63 homolog, protein translocation regulator [Source:RGD Symbol;Acc:1304984]	ENSRNOT00000036365	ENSRNOG00000000314	11.3	10.18	11.73	9.87	9.08	9.65	10.65	8.72	9.62
Sec63	SEC63 homolog, protein translocation regulator [Source:RGD Symbol;Acc:1304984]	ENSRNOT00000087718	ENSRNOG00000000314	36.14	34.29	37.64	36.46	25.5	26.6	37.08	32.48	30.61
Sobp	sine oculis binding protein homolog [Source:RGD Symbol;Acc:1560479]	ENSRNOT00000000348	ENSRNOG00000000316	0	0.17	0	0.04	0	0.04	0.12	0.02	0.04
AABR07045462.1		ENSRNOT00000000351	ENSRNOG00000000320	0	0	0	0	0	0	0	0	0
Cd24	CD24 molecule [Source:RGD Symbol;Acc:2298]	ENSRNOT00000000352	ENSRNOG00000000321	1.07	0.95	1.45	0.82	1.76	1.19	1.03	1.07	0.84
Atg5	autophagy related 5 [Source:RGD Symbol;Acc:1359580]	ENSRNOT00000057078	ENSRNOG00000000322	10.97	9.51	10.35	10.49	11.35	11	10.4	7.92	8.07
Atg5	autophagy related 5 [Source:RGD Symbol;Acc:1359580]	ENSRNOT00000080283	ENSRNOG00000000322	16.47	12.33	13.63	9.66	12.27	7.21	8.86	7.24	9.89
Prdm1	PR/SET domain 1 [Source:RGD Symbol;Acc:1311765]	ENSRNOT00000048270	ENSRNOG00000000323	0.5	0.32	0.59	0.2	0.3	0.44	0.07	0.04	0.09
Prdm1	PR/SET domain 1 [Source:RGD Symbol;Acc:1311765]	ENSRNOT00000075979	ENSRNOG00000000323	0	0	0	0.09	0	0	0	0	0
Prdm1	PR/SET domain 1 [Source:RGD Symbol;Acc:1311765]	ENSRNOT00000076541	ENSRNOG00000000323	0	0	0	0	0	0	0	0	0
Hace1	HECT domain and ankyrin repeat containing, E3 ubiquitin protein ligase 1 [Source:RGD Symbol;Acc:1306114]	ENSRNOT00000000365	ENSRNOG00000000327	5.38	3.22	4.14	2.79	2.96	1.89	2.38	2.96	1.96
Ermap	erythroblast membrane-associated protein [Source:RGD Symbol;Acc:1309996]	ENSRNOT00000039305	ENSRNOG00000000335	0	0.03	0.09	0	0.15	0	0.03	0	0
Rtraf	RNA transcription, translation and transport factor [Source:RGD Symbol;Acc:1304704]	ENSRNOT00000049255	ENSRNOG00000000340	91.19	92.56	99.13	98.99	111.52	122.57	108.49	81.1	89.72
Rtraf	RNA transcription, translation and transport factor [Source:RGD Symbol;Acc:1304704]	ENSRNOT00000092002	ENSRNOG00000000340	0.25	0.25	0	0	0	0	0	0	0
Nid2	nidogen 2 [Source:RGD Symbol;Acc:1311685]	ENSRNOT00000000383	ENSRNOG00000000341	0.88	0.88	0.88	0.8	1.52	0.82	0.49	0.45	0.51
Nid2	nidogen 2 [Source:RGD Symbol;Acc:1311685]	ENSRNOT00000082196	ENSRNOG00000000341	0	0	0	0	0	0	0	0	0
AABR07064998.1		ENSRNOT00000000387	ENSRNOG00000000345	0	0	0	0	0	0	0	0	0
Grik2	glutamate ionotropic receptor kainate type subunit 2 [Source:RGD Symbol;Acc:2733]	ENSRNOT00000037559	ENSRNOG00000000368	0	0	0	0	0.01	0	0	0	0
Grik2	glutamate ionotropic receptor kainate type subunit 2 [Source:RGD Symbol;Acc:2733]	ENSRNOT00000076234	ENSRNOG00000000368	0	0	0	0	0	0	0	0	0
Grik2	glutamate ionotropic receptor kainate type subunit 2 [Source:RGD Symbol;Acc:2733]	ENSRNOT00000076805	ENSRNOG00000000368	0	0	0	0	0	0.01	0	0	0
AABR07044900.1		ENSRNOT00000057950	ENSRNOG00000000373	0.07	0	0	0	0.02	0.02	0	0	0
AABR07044900.1		ENSRNOT00000084660	ENSRNOG00000000373	0.07	0	0	0	0.02	0.02	0	0	0
Tmem167b	transmembrane protein 167B [Source:RGD Symbol;Acc:1564454]	ENSRNOT00000000423	ENSRNOG00000000376	0	0	0	0	0	0	0	0	0
AABR07044914.1	catenin alpha 3 [Source:NCBI gene;Acc:361839]	ENSRNOT00000049437	ENSRNOG00000000378	0.46	1.47	0.35	2.81	2.68	3.87	6.35	3.64	4.69
Mypn	myopalladin [Source:RGD Symbol;Acc:1308510]	ENSRNOT00000057872	ENSRNOG00000000383	0	0	0.03	0	0.01	0	0	0	0
Mypn	myopalladin [Source:RGD Symbol;Acc:1308510]	ENSRNOT00000090083	ENSRNOG00000000383	0	0	0	0	0	0	0	0	0
Atoh7	atonal bHLH transcription factor 7 [Source:RGD Symbol;Acc:1304957]	ENSRNOT00000000432	ENSRNOG00000000384	0	0	0	0	0	0	0	0	0
Pbld1	phenazine biosynthesis-like protein domain containing 1 [Source:RGD Symbol;Acc:621263]	ENSRNOT00000000434	ENSRNOG00000000386	45.6	72.32	40.19	69.78	75.24	71.05	108.2	75.49	84.84
Slc25a16	solute carrier family 25 member 16 [Source:RGD Symbol;Acc:1311311]	ENSRNOT00000000438	ENSRNOG00000000387	0.26	0.26	0.55	0.4	0.41	0.31	0.07	0.12	0.15
Slc25a16	solute carrier family 25 member 16 [Source:RGD Symbol;Acc:1311311]	ENSRNOT00000056047	ENSRNOG00000000387	8.64	11.18	6.95	9.1	8.86	10.35	11.77	9.48	9.89
LOC100910755	RUN and FYVE domain-containing protein 2-like [Source:RGD Symbol;Acc:6497270]	ENSRNOT00000037409	ENSRNOG00000000390	0.29	0.23	0.32	0.45	0.2	0.19	0.32	0.13	0.16
Supv3l1	Suv3 like RNA helicase [Source:RGD Symbol;Acc:1305565]	ENSRNOT00000000441	ENSRNOG00000000392	0	1.03	0	1.23	0.64	2.42	1.99	0	0
Supv3l1	Suv3 like RNA helicase [Source:RGD Symbol;Acc:1305565]	ENSRNOT00000080773	ENSRNOG00000000392	8.5	6.99	8.22	6.01	7.25	5.57	6.04	6.69	7.39
Srgn	serglycin [Source:RGD Symbol;Acc:619969]	ENSRNOT00000000443	ENSRNOG00000000394	15.5	10.25	27.51	7.66	21.13	15.25	1.91	3.53	2.36
Srgn	serglycin [Source:RGD Symbol;Acc:619969]	ENSRNOT00000078140	ENSRNOG00000000394	10.16	11.8	20.28	10.21	36.6	26.06	4.31	1	3.25
Kif1bp	KIF1 binding protein [Source:RGD Symbol;Acc:1593126]	ENSRNOT00000000444	ENSRNOG00000000395	3.46	3.03	3.92	2.23	2.78	2.11	1.98	2.11	2.49
Ddx50	DExD-box helicase 50 [Source:RGD Symbol;Acc:1310934]	ENSRNOT00000000446	ENSRNOG00000000396	6.38	5.32	7.79	4.16	2.76	2.96	3.79	1.89	2.85
Ddx50	DExD-box helicase 50 [Source:RGD Symbol;Acc:1310934]	ENSRNOT00000082114	ENSRNOG00000000396	3.48	4.07	4.02	3.05	4.64	3.96	3.14	3.16	4.12
Ccar1	cell division cycle and apoptosis regulator 1 [Source:RGD Symbol;Acc:1560358]	ENSRNOT00000067004	ENSRNOG00000000397	3.71	2.14	2.43	2.18	2.2	2.58	2.15	2.22	0.92
Zup1	zinc finger containing ubiquitin peptidase 1 [Source:RGD Symbol;Acc:1307672]	ENSRNOT00000000448	ENSRNOG00000000398	4.13	2.71	5.78	3.63	3.17	3.01	3.02	1.85	1.79
Gprc6a	G protein-coupled receptor, class C, group 6, member A [Source:RGD Symbol;Acc:735077]	ENSRNOT00000000451	ENSRNOG00000000401	0	0	0	0	0	0	0	0	0
Vgll2	vestigial-like family member 2 [Source:RGD Symbol;Acc:1311903]	ENSRNOT00000000456	ENSRNOG00000000405	0	0	0	0	0	0	0	0	0
Ros1	ROS proto-oncogene 1 , receptor tyrosine kinase [Source:RGD Symbol;Acc:3591]	ENSRNOT00000000459	ENSRNOG00000000406	0.01	0	0	0	0	0.01	0	0.01	0
Ros1	ROS proto-oncogene 1 , receptor tyrosine kinase [Source:RGD Symbol;Acc:3591]	ENSRNOT00000080444	ENSRNOG00000000406	0	0	0	0	0	0	0.02	0	0
Dcbld1	discoidin, CUB and LCCL domain containing 1 [Source:RGD Symbol;Acc:1307211]	ENSRNOT00000000462	ENSRNOG00000000407	3.29	1.12	1.56	1.15	0.71	1.11	0.31	0.93	1.3
Gopc	golgi associated PDZ and coiled-coil motif containing [Source:RGD Symbol;Acc:1309512]	ENSRNOT00000057476	ENSRNOG00000000408	0.61	0.21	0	0	0	0.63	0	0	0.42
Nepn	nephrocan [Source:RGD Symbol;Acc:1307755]	ENSRNOT00000066492	ENSRNOG00000000410	0	0	0	0.13	0.03	0.03	0	0	0
Nus1	NUS1 dehydrodolichyl diphosphate synthase subunit [Source:RGD Symbol;Acc:1307879]	ENSRNOT00000000467	ENSRNOG00000000411	9.3	7.31	20.48	10.11	9.42	8.96	7.63	6.32	9.56
Slc35f1	solute carrier family 35, member F1 [Source:RGD Symbol;Acc:1559576]	ENSRNOT00000000468	ENSRNOG00000000412	0.05	0.06	0.08	0.01	0.01	0	0.07	0.02	0.09
Pln	phospholamban [Source:RGD Symbol;Acc:619894]	ENSRNOT00000000469	ENSRNOG00000000413	0.05	0.15	0.13	0.05	0.07	0.1	0.02	0.04	0
Cep85l	centrosomal protein 85-like [Source:RGD Symbol;Acc:2319745]	ENSRNOT00000063920	ENSRNOG00000000414	0.61	0.86	0.72	0.15	0	0.19	0.52	0.33	0.86
Cep85l	centrosomal protein 85-like [Source:RGD Symbol;Acc:2319745]	ENSRNOT00000078420	ENSRNOG00000000414	0	0	0	0	0	0.03	0	0	0
Cep85l	centrosomal protein 85-like [Source:RGD Symbol;Acc:2319745]	ENSRNOT00000087220	ENSRNOG00000000414	1.42	0.61	0.52	1	0.61	0.34	0.07	0.29	0.47
Asf1a	anti-silencing function 1A histone chaperone [Source:RGD Symbol;Acc:1311941]	ENSRNOT00000000471	ENSRNOG00000000415	1.37	1.89	1.65	1.19	1.63	1.5	1.49	1.44	1.04
Asf1a	anti-silencing function 1A histone chaperone [Source:RGD Symbol;Acc:1311941]	ENSRNOT00000084420	ENSRNOG00000000415	5.47	4.17	3.64	6.31	5.83	6.11	5.15	4.43	4.69
Numa1	nuclear mitotic apparatus protein 1 [Source:RGD Symbol;Acc:1308777]	ENSRNOT00000000474	ENSRNOG00000000417	1.66	1.81	1.52	2.41	1.05	0.74	1.14	0.75	1.72
Numa1	nuclear mitotic apparatus protein 1 [Source:RGD Symbol;Acc:1308777]	ENSRNOT00000055249	ENSRNOG00000000417	3.24	4.07	3.02	3.03	3.56	2.06	2.71	2.34	2.44
Zbtb12	zinc finger and BTB domain containing 12 [Source:RGD Symbol;Acc:1302958]	ENSRNOT00000000476	ENSRNOG00000000418	0.81	1.04	0.67	1.19	1.46	1.52	1.18	0.99	1.14
Cfb	complement factor B [Source:RGD Symbol;Acc:2204]	ENSRNOT00000065044	ENSRNOG00000000419	0	0	0	0	0	0	0	0	0
Cfb	complement factor B [Source:RGD Symbol;Acc:2204]	ENSRNOT00000075928	ENSRNOG00000000419	0	0.14	0.5	0	0.17	0	0	0	0
Cfb	complement factor B [Source:RGD Symbol;Acc:2204]	ENSRNOT00000086140	ENSRNOG00000000419	4.91	5.92	5.12	4.67	3.12	1.83	5.13	6.65	6.83
Cfb	complement factor B [Source:RGD Symbol;Acc:2204]	ENSRNOT00000092698	ENSRNOG00000000419	0	0	0	0	0	0	0.04	0	0
Nelfe	negative elongation factor complex member E [Source:RGD Symbol;Acc:1303325]	ENSRNOT00000000478	ENSRNOG00000000420	4.11	3.31	4.17	4.53	3.26	4.46	3.58	1.97	2.29
Nelfe	negative elongation factor complex member E [Source:RGD Symbol;Acc:1303325]	ENSRNOT00000075925	ENSRNOG00000000420	0	0	0	0	0	0	0	0	0
Nelfe	negative elongation factor complex member E [Source:RGD Symbol;Acc:1303325]	ENSRNOT00000076352	ENSRNOG00000000420	10.86	14.18	13.68	9.11	16.5	14.25	10.04	8.91	11.55
Skiv2l	Ski2 like RNA helicase [Source:RGD Symbol;Acc:1303059]	ENSRNOT00000000481	ENSRNOG00000000421	12.87	13.78	11.48	13.69	13.34	11.35	11.7	12.8	15.2
Dxo	decapping exoribonuclease [Source:RGD Symbol;Acc:1303267]	ENSRNOT00000000483	ENSRNOG00000000422	5.68	6.14	7.1	6.88	6.35	6.42	4.13	3.35	5.1
AABR07044388.1		ENSRNOT00000000484	ENSRNOG00000000423	2.9	0.26	1.89	0.13	5.12	4.3	2.01	2.35	2.75
Cyp21a1	cytochrome P450, family 21, subfamily a, polypeptide 1 [Source:RGD Symbol;Acc:2461]	ENSRNOT00000031548	ENSRNOG00000000428	0.06	0.06	0.18	0.03	0.03	0.03	0	0.03	0.12
Cyp21a1	cytochrome P450, family 21, subfamily a, polypeptide 1 [Source:RGD Symbol;Acc:2461]	ENSRNOT00000077892	ENSRNOG00000000428	0	0	0	0	0	0	0	0	0.13
Atf6b	activating transcription factor 6 beta [Source:RGD Symbol;Acc:1303317]	ENSRNOT00000000492	ENSRNOG00000000431	14.38	12.42	16.25	11.37	10.95	10.38	9.26	7.77	9.77
Atf6b	activating transcription factor 6 beta [Source:RGD Symbol;Acc:1303317]	ENSRNOT00000080649	ENSRNOG00000000431	2.46	0	0	0	0	0	0	0	0.55
Atf6b	activating transcription factor 6 beta [Source:RGD Symbol;Acc:1303317]	ENSRNOT00000084938	ENSRNOG00000000431	1.55	2.95	4.7	3.69	2.34	0.4	1.33	2.29	4.1
Atf6b	activating transcription factor 6 beta [Source:RGD Symbol;Acc:1303317]	ENSRNOT00000087550	ENSRNOG00000000431	0	0	0	0	0	0	0.64	0	0
Atf6b	activating transcription factor 6 beta [Source:RGD Symbol;Acc:1303317]	ENSRNOT00000090090	ENSRNOG00000000431	0.1	0	0	0.1	0	0.1	0	0.08	0
Atf6b	activating transcription factor 6 beta [Source:RGD Symbol;Acc:1303317]	ENSRNOT00000091258	ENSRNOG00000000431	0	0	0	0	0	0	0	0.37	0
Fkbpl	FKBP prolyl isomerase like [Source:RGD Symbol;Acc:1303227]	ENSRNOT00000000494	ENSRNOG00000000432	5.08	5.45	6.61	5.92	4.2	4.6	5.29	5.59	5.53
Prrt1	proline-rich transmembrane protein 1 [Source:RGD Symbol;Acc:1359348]	ENSRNOT00000000495	ENSRNOG00000000433	0.12	0.09	0.08	0	0.27	0.17	0	0.15	0
Prrt1	proline-rich transmembrane protein 1 [Source:RGD Symbol;Acc:1359348]	ENSRNOT00000091188	ENSRNOG00000000433	0.12	0.08	0.25	0.07	0.4	0.13	0.32	0	0.54
Ppt2	palmitoyl-protein thioesterase 2 [Source:RGD Symbol;Acc:620375]	ENSRNOT00000000497	ENSRNOG00000000435	1.27	0.53	1.79	0.45	0.41	1.53	1.13	1.24	3.71
Ppt2	palmitoyl-protein thioesterase 2 [Source:RGD Symbol;Acc:620375]	ENSRNOT00000077655	ENSRNOG00000000435	0.22	0	0.57	0.14	0.44	0.45	0	0	0.06
Ppt2	palmitoyl-protein thioesterase 2 [Source:RGD Symbol;Acc:620375]	ENSRNOT00000080476	ENSRNOG00000000435	1.01	0.84	0.15	0	1.5	0.35	0	0	0
Ppt2	palmitoyl-protein thioesterase 2 [Source:RGD Symbol;Acc:620375]	ENSRNOT00000083489	ENSRNOG00000000435	1.34	1.48	0.96	1.2	0.93	1.79	1.06	1.1	1.98
Ppt2	palmitoyl-protein thioesterase 2 [Source:RGD Symbol;Acc:620375]	ENSRNOT00000086544	ENSRNOG00000000435	0	0	0	0	0	0	0	0	0
Ppt2	palmitoyl-protein thioesterase 2 [Source:RGD Symbol;Acc:620375]	ENSRNOT00000087055	ENSRNOG00000000435	0	0	0.2	0	0.3	0	0	0	0.16
Ppt2	palmitoyl-protein thioesterase 2 [Source:RGD Symbol;Acc:620375]	ENSRNOT00000090518	ENSRNOG00000000435	1.75	3.3	0.84	2.15	2.51	2.58	1.66	2.1	2.48
Ppt2	palmitoyl-protein thioesterase 2 [Source:RGD Symbol;Acc:620375]	ENSRNOT00000091468	ENSRNOG00000000435	8.5	8.99	9.87	19.35	25.93	18.5	7.4	6.16	4.53
Egfl8	EGF-like-domain, multiple 8 [Source:RGD Symbol;Acc:1549706]	ENSRNOT00000000499	ENSRNOG00000000436	0	0.06	0	0	0.17	0.3	0.11	0.39	0
Egfl8	EGF-like-domain, multiple 8 [Source:RGD Symbol;Acc:1549706]	ENSRNOT00000068712	ENSRNOG00000000436	0.36	0.44	0.51	0.44	1.43	1	0.44	0.13	0.56
Agpat1	1-acylglycerol-3-phosphate O-acyltransferase 1 [Source:RGD Symbol;Acc:1303287]	ENSRNOT00000000500	ENSRNOG00000000437	3.76	2.93	4.38	2.94	5.78	4.49	1.6	1.14	1.74
Agpat1	1-acylglycerol-3-phosphate O-acyltransferase 1 [Source:RGD Symbol;Acc:1303287]	ENSRNOT00000084557	ENSRNOG00000000437	0.1	0	0	0	0.09	0	0	0	0
Agpat1	1-acylglycerol-3-phosphate O-acyltransferase 1 [Source:RGD Symbol;Acc:1303287]	ENSRNOT00000088079	ENSRNOG00000000437	0	0.23	0.18	0.11	0.39	0	0.17	0.12	0.11
Agpat1	1-acylglycerol-3-phosphate O-acyltransferase 1 [Source:RGD Symbol;Acc:1303287]	ENSRNOT00000088734	ENSRNOG00000000437	0	0	0	0	0	0.39	0.04	0	0
Agpat1	1-acylglycerol-3-phosphate O-acyltransferase 1 [Source:RGD Symbol;Acc:1303287]	ENSRNOT00000091491	ENSRNOG00000000437	0	0	0	0	0	0	0	0.02	0
Rnf5	ring finger protein 5 [Source:RGD Symbol;Acc:1588458]	ENSRNOT00000000501	ENSRNOG00000000438	48.86	58.79	50.58	45.44	44.98	42.08	58.52	40.28	39.71
Rnf5	ring finger protein 5 [Source:RGD Symbol;Acc:1588458]	ENSRNOT00000088244	ENSRNOG00000000438	0	0	0	0	0	0	0	0	0.21
Ager	advanced glycosylation end product-specific receptor [Source:RGD Symbol;Acc:69258]	ENSRNOT00000000508	ENSRNOG00000000439	0	0	0	0	0	0	0.08	0	0
Ager	advanced glycosylation end product-specific receptor [Source:RGD Symbol;Acc:69258]	ENSRNOT00000072848	ENSRNOG00000000439	0	0	0	0	0	0	0	0	0
Ager	advanced glycosylation end product-specific receptor [Source:RGD Symbol;Acc:69258]	ENSRNOT00000077205	ENSRNOG00000000439	0	0	0	0.13	0	0	0	0	0
Ager	advanced glycosylation end product-specific receptor [Source:RGD Symbol;Acc:69258]	ENSRNOT00000077561	ENSRNOG00000000439	0	0	0	0.04	0	0	0	0	0
Ager	advanced glycosylation end product-specific receptor [Source:RGD Symbol;Acc:69258]	ENSRNOT00000080289	ENSRNOG00000000439	0.4	0	0	0.76	0	0	0	0	0.35
Ager	advanced glycosylation end product-specific receptor [Source:RGD Symbol;Acc:69258]	ENSRNOT00000084841	ENSRNOG00000000439	0	0.09	0	0	0.08	0.14	0.05	0.15	0
Ager	advanced glycosylation end product-specific receptor [Source:RGD Symbol;Acc:69258]	ENSRNOT00000085277	ENSRNOG00000000439	0	0	0.09	0.11	0	0	0	0	0
Ager	advanced glycosylation end product-specific receptor [Source:RGD Symbol;Acc:69258]	ENSRNOT00000089721	ENSRNOG00000000439	0	0	0.07	0	0	0	0	0	0
Ager	advanced glycosylation end product-specific receptor [Source:RGD Symbol;Acc:69258]	ENSRNOT00000091105	ENSRNOG00000000439	0.13	0	0	0	0.11	0	0	0	0
Pbx2	PBX homeobox 2 [Source:RGD Symbol;Acc:1303084]	ENSRNOT00000000509	ENSRNOG00000000440	11.04	10.77	9.64	10.15	12.4	10.65	7.45	5.67	5.55
Pbx2	PBX homeobox 2 [Source:RGD Symbol;Acc:1303084]	ENSRNOT00000082667	ENSRNOG00000000440	3.06	0	0	0	0	0	0	0	0
Gpsm3	G-protein signaling modulator 3 [Source:RGD Symbol;Acc:1303014]	ENSRNOT00000000510	ENSRNOG00000000441	3.49	3.32	5.51	5.74	14.6	10.49	1.81	1.41	2.64
Notch4	notch 4 [Source:RGD Symbol;Acc:1303282]	ENSRNOT00000000513	ENSRNOG00000000442	0.22	0.42	0.44	0.39	0.4	0.28	0.19	0.13	0.2
LOC103689965	complement C4-like [Source:RGD Symbol;Acc:9245878]	ENSRNOT00000000514	ENSRNOG00000000443	0	0	0	0	0	0	0.03	0	0
LOC103689965	complement C4-like [Source:RGD Symbol;Acc:9245878]	ENSRNOT00000086027	ENSRNOG00000000443	0	0	0	0.2	0.09	0	0	0	0
LOC100911983	butyrophilin subfamily 3 member A3-like [Source:RGD Symbol;Acc:6489601]	ENSRNOT00000060389	ENSRNOG00000000446	0	0	0	0	0	0	0	0	0
LOC100911983	butyrophilin subfamily 3 member A3-like [Source:RGD Symbol;Acc:6489601]	ENSRNOT00000088584	ENSRNOG00000000446	0	0	0.07	0	0	0	0	0	0
LOC100911983	butyrophilin subfamily 3 member A3-like [Source:RGD Symbol;Acc:6489601]	ENSRNOT00000091203	ENSRNOG00000000446	0	0	0	0	0	0	0	0	0
RT1-Ba	RT1 class II, locus Ba [Source:RGD Symbol;Acc:1595867]	ENSRNOT00000000523	ENSRNOG00000000451	146.25	81.14	327.7	292.89	727.2	570.54	26.86	21.61	31.78
RT1-Ba	RT1 class II, locus Ba [Source:RGD Symbol;Acc:1595867]	ENSRNOT00000077143	ENSRNOG00000000451	2.05	0.55	3.02	2.1	6.91	2.79	0	0.19	0
RT1-Ba	RT1 class II, locus Ba [Source:RGD Symbol;Acc:1595867]	ENSRNOT00000091096	ENSRNOG00000000451	0.14	0	0.49	0.36	0.33	1.31	0	0.24	0.15
RT1-DOb	RT1 class II, locus DOb [Source:RGD Symbol;Acc:1595814]	ENSRNOT00000000526	ENSRNOG00000000454	0.92	1.3	1.02	1.44	2.19	1.47	0.44	0.55	0.23
RT1-DOb	RT1 class II, locus DOb [Source:RGD Symbol;Acc:1595814]	ENSRNOT00000085724	ENSRNOG00000000454	0	0	0.23	0	0.18	0	0	0.11	0
RT1-DOb	RT1 class II, locus DOb [Source:RGD Symbol;Acc:1595814]	ENSRNOT00000092127	ENSRNOG00000000454	0	0	0	0	0.25	0.27	0	0	0
LOC103689996	antigen peptide transporter 2 [Source:RGD Symbol;Acc:9419934]	ENSRNOT00000000527	ENSRNOG00000000455	101.99	25	138.61	42.48	66.04	59.02	13.12	13.02	16.22
Psmb8	proteasome subunit beta 8 [Source:RGD Symbol;Acc:3426]	ENSRNOT00000000528	ENSRNOG00000000456	271.71	101.18	414.08	197.37	274.01	270.6	53.68	48.51	70.3
Psmb8	proteasome subunit beta 8 [Source:RGD Symbol;Acc:3426]	ENSRNOT00000082047	ENSRNOG00000000456	0	3.38	2.88	0	3.87	3.07	0	0	0.8
Psmb8	proteasome subunit beta 8 [Source:RGD Symbol;Acc:3426]	ENSRNOT00000083291	ENSRNOG00000000456	0.69	0.18	0.87	0.65	1.14	0.65	0	0	0.12
Psmb8	proteasome subunit beta 8 [Source:RGD Symbol;Acc:3426]	ENSRNOT00000089996	ENSRNOG00000000456	1.69	0.77	0.46	1.08	1.47	1.52	0.12	0.05	0.41
Tap1	transporter 1, ATP binding cassette subfamily B member [Source:RGD Symbol;Acc:3817]	ENSRNOT00000000529	ENSRNOG00000000457	183.33	71.18	166.7	97.46	134.8	130.18	8.06	7.86	11.51
Tap1	transporter 1, ATP binding cassette subfamily B member [Source:RGD Symbol;Acc:3817]	ENSRNOT00000085225	ENSRNOG00000000457	2.63	0.83	2.73	0.84	1.5	0	0	0	0
Tap1	transporter 1, ATP binding cassette subfamily B member [Source:RGD Symbol;Acc:3817]	ENSRNOT00000088615	ENSRNOG00000000457	0.72	0.99	0.63	0.28	0.25	0.28	0.14	0	0
Tap1	transporter 1, ATP binding cassette subfamily B member [Source:RGD Symbol;Acc:3817]	ENSRNOT00000091362	ENSRNOG00000000457	0.43	0.1	0	0.18	0	0.22	0	0	0
Psmb9	proteasome subunit beta 9 [Source:RGD Symbol;Acc:3427]	ENSRNOT00000000532	ENSRNOG00000000459	387.56	131.33	510.26	247.08	415.25	421.24	26.47	31.32	39.86
Psmb9	proteasome subunit beta 9 [Source:RGD Symbol;Acc:3427]	ENSRNOT00000081162	ENSRNOG00000000459	0.55	0.32	0.39	0.32	1.06	0.33	0	0.18	0.1
Brd2	bromodomain containing 2 [Source:RGD Symbol;Acc:1303324]	ENSRNOT00000000535	ENSRNOG00000000461	15.61	9.21	12.81	8.12	7.84	6.3	8.67	9.78	12.9
Brd2	bromodomain containing 2 [Source:RGD Symbol;Acc:1303324]	ENSRNOT00000080585	ENSRNOG00000000461	5.56	1.28	3.67	0.01	0	4.74	2.57	3.99	0.11
Brd2	bromodomain containing 2 [Source:RGD Symbol;Acc:1303324]	ENSRNOT00000082900	ENSRNOG00000000461	0	0	0	0	0	0	0	0	0
Col11a2	collagen type XI alpha 2 chain [Source:RGD Symbol;Acc:2373]	ENSRNOT00000045533	ENSRNOG00000000463	0.01	0.02	0.05	0	0.03	0.04	0	0.01	0.02
Col11a2	collagen type XI alpha 2 chain [Source:RGD Symbol;Acc:2373]	ENSRNOT00000084117	ENSRNOG00000000463	0	0	0	0	0.02	0.06	0	0	0
Col11a2	collagen type XI alpha 2 chain [Source:RGD Symbol;Acc:2373]	ENSRNOT00000085547	ENSRNOG00000000463	0	0	0	0	0	0	0	0	0
Rxrb	retinoid X receptor beta [Source:RGD Symbol;Acc:3611]	ENSRNOT00000041613	ENSRNOG00000000464	6.19	6.58	6.22	5.77	5.12	5.16	4.34	4.16	4.88
Rxrb	retinoid X receptor beta [Source:RGD Symbol;Acc:3611]	ENSRNOT00000079967	ENSRNOG00000000464	0	0	0	0	0	0	0	0	0
Rxrb	retinoid X receptor beta [Source:RGD Symbol;Acc:3611]	ENSRNOT00000081588	ENSRNOG00000000464	0.52	0	0.83	0	0	0	0.87	0.43	0.6
Rxrb	retinoid X receptor beta [Source:RGD Symbol;Acc:3611]	ENSRNOT00000084638	ENSRNOG00000000464	0.62	0.3	0.51	0.52	0.62	0.51	0.26	0	0.35
Rxrb	retinoid X receptor beta [Source:RGD Symbol;Acc:3611]	ENSRNOT00000086978	ENSRNOG00000000464	0.15	0.22	0	0	0	0	0	0	0.11
Rxrb	retinoid X receptor beta [Source:RGD Symbol;Acc:3611]	ENSRNOT00000087670	ENSRNOG00000000464	1.69	0	0.9	0.45	0.49	0	0	0.58	0.45
Rxrb	retinoid X receptor beta [Source:RGD Symbol;Acc:3611]	ENSRNOT00000087895	ENSRNOG00000000464	0.32	0.14	0.36	0.14	0.27	0.12	0	0.12	0.18
Rxrb	retinoid X receptor beta [Source:RGD Symbol;Acc:3611]	ENSRNOT00000091182	ENSRNOG00000000464	1.01	0	0.66	1.38	0.29	0.65	0	0.25	0.14
Slc39a7	solute carrier family 39 member 7 [Source:RGD Symbol;Acc:1593280]	ENSRNOT00000000541	ENSRNOG00000000465	26.2	26.06	31.04	23.49	21.38	21.1	20.13	16.43	21.89
Slc39a7	solute carrier family 39 member 7 [Source:RGD Symbol;Acc:1593280]	ENSRNOT00000077357	ENSRNOG00000000465	31.17	34.2	24.6	28.05	24.99	22.63	26.67	20.2	26.44
Slc39a7	solute carrier family 39 member 7 [Source:RGD Symbol;Acc:1593280]	ENSRNOT00000083873	ENSRNOG00000000465	0	0	0	0	0	0	0	0	0
Slc39a7	solute carrier family 39 member 7 [Source:RGD Symbol;Acc:1593280]	ENSRNOT00000089622	ENSRNOG00000000465	0.47	0.23	0	0	0	0	0.45	0	0
Hsd17b8	hydroxysteroid (17-beta) dehydrogenase 8 [Source:RGD Symbol;Acc:1303158]	ENSRNOT00000000542	ENSRNOG00000000466	32.77	35.84	30.8	33.66	38.9	38.65	35.14	34.37	35.75
Hsd17b8	hydroxysteroid (17-beta) dehydrogenase 8 [Source:RGD Symbol;Acc:1303158]	ENSRNOT00000081163	ENSRNOG00000000466	2.22	3.22	0.99	3.16	2.72	1	1.01	0	0
Hsd17b8	hydroxysteroid (17-beta) dehydrogenase 8 [Source:RGD Symbol;Acc:1303158]	ENSRNOT00000081486	ENSRNOG00000000466	0.16	0.58	0.38	0.13	0.23	0.44	0	0.28	0.28
Hsd17b8	hydroxysteroid (17-beta) dehydrogenase 8 [Source:RGD Symbol;Acc:1303158]	ENSRNOT00000083728	ENSRNOG00000000466	0.78	1.07	1.07	0.85	0.54	1.46	1.22	0.82	0.9
Hsd17b8	hydroxysteroid (17-beta) dehydrogenase 8 [Source:RGD Symbol;Acc:1303158]	ENSRNOT00000091369	ENSRNOG00000000466	1.33	0	0	0.83	0	0	0	0	0
Hsd17b8	hydroxysteroid (17-beta) dehydrogenase 8 [Source:RGD Symbol;Acc:1303158]	ENSRNOT00000091622	ENSRNOG00000000466	3.42	1.71	4.77	4.95	6.01	4.6	4.53	3.1	4.04
Ring1	ring finger protein 1 [Source:RGD Symbol;Acc:3576]	ENSRNOT00000000543	ENSRNOG00000000467	18.97	19.25	18.79	21.04	19.97	23.85	15	14.13	15.78
Ring1	ring finger protein 1 [Source:RGD Symbol;Acc:3576]	ENSRNOT00000081085	ENSRNOG00000000467	0	0	0	0	0	0	0.3	0.25	0
Vps52	VPS52 GARP complex subunit [Source:RGD Symbol;Acc:3618]	ENSRNOT00000000549	ENSRNOG00000000470	8.7	8.73	7.93	7.3	8.14	6.78	4.33	5.2	6.14
Vps52	VPS52 GARP complex subunit [Source:RGD Symbol;Acc:3618]	ENSRNOT00000092306	ENSRNOG00000000470	1.97	1.74	1.43	1.15	2.48	1.51	0.44	0.92	0.1
Vps52	VPS52 GARP complex subunit [Source:RGD Symbol;Acc:3618]	ENSRNOT00000092458	ENSRNOG00000000470	0	0.61	0.54	0.3	0.27	0.3	0.29	0	0.23
Vps52	VPS52 GARP complex subunit [Source:RGD Symbol;Acc:3618]	ENSRNOT00000092539	ENSRNOG00000000470	0.18	0	0	0	0	0	0	0	0
Vps52	VPS52 GARP complex subunit [Source:RGD Symbol;Acc:3618]	ENSRNOT00000092605	ENSRNOG00000000470	0.26	0	0	0.25	0	0	0	0	0
Vps52	VPS52 GARP complex subunit [Source:RGD Symbol;Acc:3618]	ENSRNOT00000092640	ENSRNOG00000000470	0.41	0	0	0.21	0	0	0	0.46	0
B3galt4	Beta-1,3-galactosyltransferase 4 [Source:RGD Symbol;Acc:620328]	ENSRNOT00000000550	ENSRNOG00000000471	3.25	3.47	2.74	4.38	4.24	5.58	4.3	4.01	3.21
Pfdn6	prefoldin subunit 6 [Source:RGD Symbol;Acc:1303006]	ENSRNOT00000000553	ENSRNOG00000000473	17.43	17.02	24.44	20.64	21.26	27.63	27.91	21.73	21.61
Pfdn6	prefoldin subunit 6 [Source:RGD Symbol;Acc:1303006]	ENSRNOT00000092555	ENSRNOG00000000473	0	0	0	0	0	0	0	0	0
Pfdn6	prefoldin subunit 6 [Source:RGD Symbol;Acc:1303006]	ENSRNOT00000092676	ENSRNOG00000000473	52.48	57.6	56.23	42.57	46.32	47.1	73.58	52.46	48.87
Pfdn6	prefoldin subunit 6 [Source:RGD Symbol;Acc:1303006]	ENSRNOT00000092723	ENSRNOG00000000473	0	0.14	0.37	0.08	0.24	0.13	0.21	0.33	0
Rgl2	ral guanine nucleotide dissociation stimulator-like 2 [Source:RGD Symbol;Acc:1302985]	ENSRNOT00000000554	ENSRNOG00000000474	3.01	2.87	2.5	3.91	5.15	4.49	1.81	1.92	1.88
Rgl2	ral guanine nucleotide dissociation stimulator-like 2 [Source:RGD Symbol;Acc:1302985]	ENSRNOT00000092234	ENSRNOG00000000474	0	0	0	0	0.31	0	0	0	0
Rgl2	ral guanine nucleotide dissociation stimulator-like 2 [Source:RGD Symbol;Acc:1302985]	ENSRNOT00000092372	ENSRNOG00000000474	0	0	0.28	0	0	0	0	0	0
Rgl2	ral guanine nucleotide dissociation stimulator-like 2 [Source:RGD Symbol;Acc:1302985]	ENSRNOT00000092380	ENSRNOG00000000474	0.16	0.73	0	0	0.13	0.26	0	0	0
Rgl2	ral guanine nucleotide dissociation stimulator-like 2 [Source:RGD Symbol;Acc:1302985]	ENSRNOT00000092702	ENSRNOG00000000474	0	0.23	0.2	0	0.2	0	0.22	0	0
Rgl2	ral guanine nucleotide dissociation stimulator-like 2 [Source:RGD Symbol;Acc:1302985]	ENSRNOT00000092727	ENSRNOG00000000474	0	0	0.11	0.39	0.48	0.53	0.12	0	0
Zbtb22	zinc finger and BTB domain containing 22 [Source:RGD Symbol;Acc:1359627]	ENSRNOT00000000558	ENSRNOG00000000476	2.57	6.59	2.55	3.35	2.38	3.38	3.36	3.14	4.02
Daxx	death-domain associated protein [Source:RGD Symbol;Acc:621227]	ENSRNOT00000000559	ENSRNOG00000000477	8.61	7.84	6.18	5.7	7.52	7.25	3.3	2.3	2.84
Daxx	death-domain associated protein [Source:RGD Symbol;Acc:621227]	ENSRNOT00000092272	ENSRNOG00000000477	0	0	0.36	0	0	0	0	0	0
Daxx	death-domain associated protein [Source:RGD Symbol;Acc:621227]	ENSRNOT00000092479	ENSRNOG00000000477	3.09	0	0.87	1.36	1.39	2.65	1.1	0.05	0.46
Daxx	death-domain associated protein [Source:RGD Symbol;Acc:621227]	ENSRNOT00000092597	ENSRNOG00000000477	1.12	0.72	4.52	0	1.06	1.92	0	0	0.85
Daxx	death-domain associated protein [Source:RGD Symbol;Acc:621227]	ENSRNOT00000092677	ENSRNOG00000000477	2.99	1.57	1.58	1.45	0.79	1.09	0.1	0.4	0.62
Daxx	death-domain associated protein [Source:RGD Symbol;Acc:621227]	ENSRNOT00000092697	ENSRNOG00000000477	0	0	0	0.11	0	0	0	0	0
AA926063	AA926063gene [Source:RGD Symbol;Acc:1303072]	ENSRNOT00000000560	ENSRNOG00000000478	0	0	0	0	0	0	0	0	0
AA926063	AA926063gene [Source:RGD Symbol;Acc:1303072]	ENSRNOT00000092447	ENSRNOG00000000478	0.77	0	0	0.49	1.26	1.49	0.95	0	0
AA926063	AA926063gene [Source:RGD Symbol;Acc:1303072]	ENSRNOT00000092503	ENSRNOG00000000478	1.81	1.51	4.56	1.76	8.13	5.49	0.06	0	0.75
Kifc1	kinesin family member C1 [Source:RGD Symbol;Acc:1359118]	ENSRNOT00000065349	ENSRNOG00000000479	0.49	0.1	0.49	0.9	0.98	0.83	0.31	0.08	0.26
Kifc1	kinesin family member C1 [Source:RGD Symbol;Acc:1359118]	ENSRNOT00000092584	ENSRNOG00000000479	0	0	0	0	0	0	0	0	0
Phf1	PHD finger protein 1 [Source:RGD Symbol;Acc:1303205]	ENSRNOT00000059548	ENSRNOG00000000480	2.67	4.16	3.32	4.34	4.46	3.7	2.25	2.91	3.47
Phf1	PHD finger protein 1 [Source:RGD Symbol;Acc:1303205]	ENSRNOT00000091364	ENSRNOG00000000480	0	0	0	0	0	0	0	0	0
Phf1	PHD finger protein 1 [Source:RGD Symbol;Acc:1303205]	ENSRNOT00000092247	ENSRNOG00000000480	1.49	1.65	1.53	2.67	2.6	2.62	3.53	1.43	2.4
Phf1	PHD finger protein 1 [Source:RGD Symbol;Acc:1303205]	ENSRNOT00000092254	ENSRNOG00000000480	1.54	0.59	0.43	1.14	1.36	1.32	0.59	0.62	0.47
Phf1	PHD finger protein 1 [Source:RGD Symbol;Acc:1303205]	ENSRNOT00000092650	ENSRNOG00000000480	2.1	0.91	0.95	0.71	1.15	1.2	1.78	0.95	1.28
Phf1	PHD finger protein 1 [Source:RGD Symbol;Acc:1303205]	ENSRNOT00000092667	ENSRNOG00000000480	0	0.03	0	0	0	0	0	0	0
Phf1	PHD finger protein 1 [Source:RGD Symbol;Acc:1303205]	ENSRNOT00000092668	ENSRNOG00000000480	0.12	0.05	0.02	0.02	0.13	0	0.03	0	0.02
Cuta	cutA divalent cation tolerance homolog [Source:RGD Symbol;Acc:1303306]	ENSRNOT00000000568	ENSRNOG00000000481	2.39	15.14	0	3.85	3.07	6.69	3.68	4.02	8.61
Cuta	cutA divalent cation tolerance homolog [Source:RGD Symbol;Acc:1303306]	ENSRNOT00000072319	ENSRNOG00000000481	1.06	0.52	0	0.38	0	4.58	0	0.82	0
Cuta	cutA divalent cation tolerance homolog [Source:RGD Symbol;Acc:1303306]	ENSRNOT00000092330	ENSRNOG00000000481	13.46	9.36	15.37	12.13	10.18	9.68	14.03	7.97	14.17
Cuta	cutA divalent cation tolerance homolog [Source:RGD Symbol;Acc:1303306]	ENSRNOT00000092407	ENSRNOG00000000481	14.84	23.23	11.42	18.96	17.7	23.57	16.69	18.49	16.86
Cuta	cutA divalent cation tolerance homolog [Source:RGD Symbol;Acc:1303306]	ENSRNOT00000092419	ENSRNOG00000000481	1.62	1.49	0.76	1.42	1.04	1.09	1.78	1.33	0.92
Cuta	cutA divalent cation tolerance homolog [Source:RGD Symbol;Acc:1303306]	ENSRNOT00000092486	ENSRNOG00000000481	2.16	4.2	2.5	4.63	2.16	3.34	2.22	2.35	1.91
Syngap1	synaptic Ras GTPase activating protein 1 [Source:RGD Symbol;Acc:621090]	ENSRNOT00000000572	ENSRNOG00000000483	0.21	0.34	0.22	0.29	0.21	0.13	0.16	0.19	0
Syngap1	synaptic Ras GTPase activating protein 1 [Source:RGD Symbol;Acc:621090]	ENSRNOT00000040859	ENSRNOG00000000483	0	0	0	0	0	0	0	0	0.14
Syngap1	synaptic Ras GTPase activating protein 1 [Source:RGD Symbol;Acc:621090]	ENSRNOT00000092424	ENSRNOG00000000483	0	0	0	0	0	0	0	0.05	0
Bak1	BCL2-antagonist/killer 1 [Source:RGD Symbol;Acc:621635]	ENSRNOT00000000576	ENSRNOG00000000485	6.13	3.21	6.97	3.93	9.68	8.33	1.09	0.58	0.64
Bak1	BCL2-antagonist/killer 1 [Source:RGD Symbol;Acc:621635]	ENSRNOT00000092326	ENSRNOG00000000485	0	0	0	0	0	0	0.46	0.35	0.4
Ggnbp1	gametogenetin binding protein 1 [Source:RGD Symbol;Acc:1359729]	ENSRNOT00000000577	ENSRNOG00000000486	0.04	0	0.04	0	0.12	0.13	0.17	0.04	0
Grm4	glutamate metabotropic receptor 4 [Source:RGD Symbol;Acc:2745]	ENSRNOT00000066115	ENSRNOG00000000487	0	0	0	0	0	0.03	0	0	0
Grm4	glutamate metabotropic receptor 4 [Source:RGD Symbol;Acc:2745]	ENSRNOT00000083426	ENSRNOG00000000487	0	0	0	0	0	0	0	0	0
Grm4	glutamate metabotropic receptor 4 [Source:RGD Symbol;Acc:2745]	ENSRNOT00000093374	ENSRNOG00000000487	0	0	0	0	0	0	0	0	0
Grm4	glutamate metabotropic receptor 4 [Source:RGD Symbol;Acc:2745]	ENSRNOT00000093633	ENSRNOG00000000487	0	0	0	0.04	0	0	0	0	0
Hmga1	high mobility group AT-hook 1 [Source:RGD Symbol;Acc:628699]	ENSRNOT00000000580	ENSRNOG00000000488	2.7	3.46	7.71	2.39	2.07	5.84	1.62	0.7	1.58
Rps10	ribosomal protein S10 [Source:RGD Symbol;Acc:621024]	ENSRNOT00000033907	ENSRNOG00000000490	0	0	0	7.44	3.82	2.18	2.98	0	4.37
Spdef	SAM pointed domain containing ets transcription factor [Source:RGD Symbol;Acc:1594842]	ENSRNOT00000000583	ENSRNOG00000000491	0	0	0.09	0	0	0	0.13	0	0
Spdef	SAM pointed domain containing ets transcription factor [Source:RGD Symbol;Acc:1594842]	ENSRNOT00000079933	ENSRNOG00000000491	0	0	0	0.03	0	0.13	0	0	0
Snrpc	small nuclear ribonucleoprotein polypeptide C [Source:RGD Symbol;Acc:1306065]	ENSRNOT00000000586	ENSRNOG00000000493	48.33	30.38	36.08	25.44	33.96	31.43	29.43	28.29	22.89
Uhrf1bp1	UHRF1 binding protein 1 [Source:RGD Symbol;Acc:1307264]	ENSRNOT00000049592	ENSRNOG00000000495	0.96	1.18	1.01	0.84	0.38	0.21	0.25	0.57	0.69
Anks1a	ankyrin repeat and sterile alpha motif domain containing 1A [Source:RGD Symbol;Acc:1309183]	ENSRNOT00000044395	ENSRNOG00000000498	0	0	1	0.28	0.89	0.35	0	0	0
Anks1a	ankyrin repeat and sterile alpha motif domain containing 1A [Source:RGD Symbol;Acc:1309183]	ENSRNOT00000081604	ENSRNOG00000000498	1.6	1.38	1.99	1.98	1.66	2.12	1.36	1.56	1.55
Tcp11	t-complex 11 [Source:RGD Symbol;Acc:1359387]	ENSRNOT00000045044	ENSRNOG00000000499	0.03	0.06	0.13	0.03	0	0	0	0	0
Scube3	signal peptide, CUB domain and EGF like domain containing 3 [Source:RGD Symbol;Acc:1304880]	ENSRNOT00000000593	ENSRNOG00000000500	0.31	0.14	0.35	0.12	0.05	0.11	0.09	0.12	0.06
Zfp523	zinc finger protein 523 [Source:RGD Symbol;Acc:1306239]	ENSRNOT00000000595	ENSRNOG00000000501	2.28	2.75	3.77	2.94	5.85	2.71	1.25	2.38	1.59
Zfp523	zinc finger protein 523 [Source:RGD Symbol;Acc:1306239]	ENSRNOT00000084771	ENSRNOG00000000501	1.78	2.26	0.84	2.44	0.24	2.13	4.8	2.55	2.93
Def6	DEF6 guanine nucleotide exchange factor [Source:RGD Symbol;Acc:1307945]	ENSRNOT00000000597	ENSRNOG00000000502	0.76	0.7	1.05	0.7	0.74	0.56	0.45	0.24	0.24
Ppard	peroxisome proliferator-activated receptor delta [Source:RGD Symbol;Acc:3370]	ENSRNOT00000042539	ENSRNOG00000000503	3.19	2.61	3.19	2.02	3.23	2.56	1.9	1.35	1.59
Ppard	peroxisome proliferator-activated receptor delta [Source:RGD Symbol;Acc:3370]	ENSRNOT00000083109	ENSRNOG00000000503	0.06	0.15	0.09	0	0.11	0.04	0.07	0	0.03
Fance	FA complementation group E [Source:RGD Symbol;Acc:1561045]	ENSRNOT00000006191	ENSRNOG00000000504	3.28	4.76	4.72	4.92	4.83	6.18	3.85	3.31	4.52
Rpl10a	ribosomal protein L10A [Source:RGD Symbol;Acc:620497]	ENSRNOT00000000603	ENSRNOG00000000505	331.9	285.67	408	270.07	281.95	236.38	282.14	240.12	231.41
Tead3	TEA domain transcription factor 3 [Source:RGD Symbol;Acc:1311583]	ENSRNOT00000000607	ENSRNOG00000000506	1.91	1.35	1.51	1.23	1.06	1.29	1.53	1.17	1.17
Tulp1	tubby like protein 1 [Source:RGD Symbol;Acc:1311062]	ENSRNOT00000066897	ENSRNOG00000000507	0	0	0	0	0	0	0	0	0
Armc12	armadillo repeat containing 12 [Source:RGD Symbol;Acc:1306008]	ENSRNOT00000000609	ENSRNOG00000000508	0	0	0	0	0	0	0	0	0
Clps	colipase [Source:RGD Symbol;Acc:2363]	ENSRNOT00000000611	ENSRNOG00000000510	0	0	0	0	0	0	0	0	0
Clps	colipase [Source:RGD Symbol;Acc:2363]	ENSRNOT00000085996	ENSRNOG00000000510	0	0	0	0	0	0	0	0	0
Srpk1	SRSF protein kinase 1 [Source:RGD Symbol;Acc:1308272]	ENSRNOT00000000612	ENSRNOG00000000511	4.62	2.71	2.89	2.72	2.67	2.17	0.88	1.94	2.17
Srpk1	SRSF protein kinase 1 [Source:RGD Symbol;Acc:1308272]	ENSRNOT00000092514	ENSRNOG00000000511	0	0	0.55	0.37	0.16	0	0	0	0.27
Srpk1	SRSF protein kinase 1 [Source:RGD Symbol;Acc:1308272]	ENSRNOT00000092641	ENSRNOG00000000511	5.61	4.68	7.59	3.27	3.37	3.9	3.8	2.54	3.39
Slc26a8	solute carrier family 26 member 8 [Source:RGD Symbol;Acc:1308898]	ENSRNOT00000059264	ENSRNOG00000000512	0	0	0	0	0	0	0	0	0
Slc26a8	solute carrier family 26 member 8 [Source:RGD Symbol;Acc:1308898]	ENSRNOT00000092383	ENSRNOG00000000512	2.15	1.68	5.35	2.04	2.62	2.99	2.81	2.51	3.15
Slc26a8	solute carrier family 26 member 8 [Source:RGD Symbol;Acc:1308898]	ENSRNOT00000092568	ENSRNOG00000000512	0.43	0	0.61	0	0.22	0.06	0.07	0.32	0.39
Mapk14	mitogen activated protein kinase 14 [Source:RGD Symbol;Acc:70496]	ENSRNOT00000000617	ENSRNOG00000000513	12.39	14.23	18.78	7.15	6.63	5.74	5.98	8.07	10.87
Mapk14	mitogen activated protein kinase 14 [Source:RGD Symbol;Acc:70496]	ENSRNOT00000000618	ENSRNOG00000000513	38.5	21.67	29.89	26.08	24.36	24	30.46	24.91	26.11
Mapk13	mitogen activated protein kinase 13 [Source:RGD Symbol;Acc:3045]	ENSRNOT00000000621	ENSRNOG00000000515	0.06	0	0	0.15	0.11	0.12	0.15	0.03	0.11
Pxt1	peroxisomal, testis specific 1 [Source:MGI Symbol;Acc:MGI:1916557]	ENSRNOT00000000623	ENSRNOG00000000516	0	0	0	0	0	0	0	0	0
Pxt1	peroxisomal, testis specific 1 [Source:MGI Symbol;Acc:MGI:1916557]	ENSRNOT00000092474	ENSRNOG00000000516	0	0	0	0	0	0	0	0	0
Kctd20	potassium channel tetramerization domain containing 20 [Source:RGD Symbol;Acc:1309887]	ENSRNOT00000000624	ENSRNOG00000000517	0.58	1.18	0.58	0	1.37	0	0.78	0	0.97
Kctd20	potassium channel tetramerization domain containing 20 [Source:RGD Symbol;Acc:1309887]	ENSRNOT00000092333	ENSRNOG00000000517	6.83	3.84	4.93	3.63	1.7	1.22	2.4	2.01	2.59
Kctd20	potassium channel tetramerization domain containing 20 [Source:RGD Symbol;Acc:1309887]	ENSRNOT00000092655	ENSRNOG00000000517	1.57	1.69	3.3	1.33	0	0.38	1	0	1.26
Stk38	serine/threonine kinase 38 [Source:RGD Symbol;Acc:1309455]	ENSRNOT00000059194	ENSRNOG00000000519	0.14	0	0	0	0.4	0	0	4.05	0
Stk38	serine/threonine kinase 38 [Source:RGD Symbol;Acc:1309455]	ENSRNOT00000092360	ENSRNOG00000000519	0.12	0	0.2	0	0.21	0.12	0	0	0.11
Stk38	serine/threonine kinase 38 [Source:RGD Symbol;Acc:1309455]	ENSRNOT00000092394	ENSRNOG00000000519	0	0	0	0	0	0	0	0	0
Stk38	serine/threonine kinase 38 [Source:RGD Symbol;Acc:1309455]	ENSRNOT00000092400	ENSRNOG00000000519	0	0.73	0	1.75	2.3	3.77	1.31	3.92	0.93
Stk38	serine/threonine kinase 38 [Source:RGD Symbol;Acc:1309455]	ENSRNOT00000092404	ENSRNOG00000000519	0.3	0.3	0.6	0.44	0.73	0.9	0.22	0	0.4
Stk38	serine/threonine kinase 38 [Source:RGD Symbol;Acc:1309455]	ENSRNOT00000092453	ENSRNOG00000000519	0	0	0	0	0	0	0	0	0
Stk38	serine/threonine kinase 38 [Source:RGD Symbol;Acc:1309455]	ENSRNOT00000092489	ENSRNOG00000000519	9.07	8.94	9.51	8.18	6.52	5.46	5.38	3.59	5.76
Stk38	serine/threonine kinase 38 [Source:RGD Symbol;Acc:1309455]	ENSRNOT00000092532	ENSRNOG00000000519	0	0.13	0	0	0	0	0	0	0
Stk38	serine/threonine kinase 38 [Source:RGD Symbol;Acc:1309455]	ENSRNOT00000092701	ENSRNOG00000000519	0.47	0.47	0	0	0	0.23	0	0.37	0
Srsf3	serine and arginine rich splicing factor 3 [Source:RGD Symbol;Acc:1309233]	ENSRNOT00000000627	ENSRNOG00000000520	15.71	13.11	21.91	12.51	11	12.66	10.15	8.06	8.71
Srsf3	serine and arginine rich splicing factor 3 [Source:RGD Symbol;Acc:1309233]	ENSRNOT00000092645	ENSRNOG00000000520	1.75	2.04	1.5	1.08	0.96	1.6	0.9	0.79	0.93
Srsf3	serine and arginine rich splicing factor 3 [Source:RGD Symbol;Acc:1309233]	ENSRNOT00000092663	ENSRNOG00000000520	9.09	13.16	12.87	10.28	10.03	10.58	7.45	7.18	8.1
Cdkn1a	cyclin-dependent kinase inhibitor 1A [Source:RGD Symbol;Acc:69328]	ENSRNOT00000000628	ENSRNOG00000000521	15.07	34.08	24.79	7.24	6.9	5.68	2.23	13.07	5.96
Cdkn1a	cyclin-dependent kinase inhibitor 1A [Source:RGD Symbol;Acc:69328]	ENSRNOT00000091731	ENSRNOG00000000521	35.97	80.02	53.66	12.46	9.54	7.82	3.46	26.44	10.79
Cpne5	copine 5 [Source:RGD Symbol;Acc:1308021]	ENSRNOT00000000629	ENSRNOG00000000522	0.05	0.09	0.04	0.04	0.01	0.01	0.02	0.01	0
Ppil1	peptidylprolyl isomerase like 1 [Source:RGD Symbol;Acc:1309119]	ENSRNOT00000068527	ENSRNOG00000000523	0	0	0	0	0	0	0	0	0.03
Ppil1	peptidylprolyl isomerase like 1 [Source:RGD Symbol;Acc:1309119]	ENSRNOT00000093253	ENSRNOG00000000523	8.36	6.87	10.5	8.12	10.22	10.26	5.67	4.38	4.32
RGD735065	similar to GI:13385412-like protein splice form I [Source:RGD Symbol;Acc:735065]	ENSRNOT00000000631	ENSRNOG00000000524	8.73	11.31	8.56	10.88	9.69	9.29	11.43	9.67	9.97
RGD735065	similar to GI:13385412-like protein splice form I [Source:RGD Symbol;Acc:735065]	ENSRNOT00000086330	ENSRNOG00000000524	51.49	68.17	46.05	74.38	75.85	85.76	99.39	71.16	78.91
RGD735065	similar to GI:13385412-like protein splice form I [Source:RGD Symbol;Acc:735065]	ENSRNOT00000093188	ENSRNOG00000000524	1.16	0.97	1.58	1.11	1.41	0	1.18	0.6	1.52
RGD735065	similar to GI:13385412-like protein splice form I [Source:RGD Symbol;Acc:735065]	ENSRNOT00000093288	ENSRNOG00000000524	0	0.13	0	0.12	0.11	0	0	0	0
RGD735065	similar to GI:13385412-like protein splice form I [Source:RGD Symbol;Acc:735065]	ENSRNOT00000093377	ENSRNOG00000000524	62.83	89.1	51.52	82.11	71.08	74.84	83.1	77.88	72.98
RGD735065	similar to GI:13385412-like protein splice form I [Source:RGD Symbol;Acc:735065]	ENSRNOT00000093638	ENSRNOG00000000524	1.74	0.81	2.78	3.96	2.7	0.31	4.36	5.97	3.53
RGD735065	similar to GI:13385412-like protein splice form I [Source:RGD Symbol;Acc:735065]	ENSRNOT00000093654	ENSRNOG00000000524	0	0.55	0.13	0	0	0	0	0	0.14
RGD735065	similar to GI:13385412-like protein splice form I [Source:RGD Symbol;Acc:735065]	ENSRNOT00000093736	ENSRNOG00000000524	0.5	1.64	0.98	1.95	0.81	1.44	1.08	2.1	1.24
Pi16	peptidase inhibitor 16 [Source:RGD Symbol;Acc:1304760]	ENSRNOT00000000632	ENSRNOG00000000525	0.09	0.07	0.13	0.22	0	0.22	0.08	0.07	0.14
Pi16	peptidase inhibitor 16 [Source:RGD Symbol;Acc:1304760]	ENSRNOT00000093209	ENSRNOG00000000525	0	0	0	0	0.34	0.08	0	0	0
Pi16	peptidase inhibitor 16 [Source:RGD Symbol;Acc:1304760]	ENSRNOT00000093373	ENSRNOG00000000525	0.1	0.21	0.55	0.19	0.69	0.35	0	0	0.04
Pi16	peptidase inhibitor 16 [Source:RGD Symbol;Acc:1304760]	ENSRNOT00000093658	ENSRNOG00000000525	0	0.21	0	0	0	0	0.18	0	0
Mtch1	mitochondrial carrier 1 [Source:RGD Symbol;Acc:1309262]	ENSRNOT00000000635	ENSRNOG00000000527	8.34	8.26	9.04	7.6	7.03	5.15	7.43	8.4	8.63
Mtch1	mitochondrial carrier 1 [Source:RGD Symbol;Acc:1309262]	ENSRNOT00000093164	ENSRNOG00000000527	0.37	0	0.16	0	0	0	0	0.14	0.19
Mtch1	mitochondrial carrier 1 [Source:RGD Symbol;Acc:1309262]	ENSRNOT00000093172	ENSRNOG00000000527	0.2	4.45	4.35	5.88	4.4	3.1	5.63	3.65	1.07
Mtch1	mitochondrial carrier 1 [Source:RGD Symbol;Acc:1309262]	ENSRNOT00000093697	ENSRNOG00000000527	0	0	0	0	0	0	0	0	0
Fgd2	FYVE, RhoGEF and PH domain containing 2 [Source:RGD Symbol;Acc:1309840]	ENSRNOT00000041665	ENSRNOG00000000528	1.67	1.09	2.12	2.59	3.92	3.26	0.59	0.02	0.33
Pim1	Pim-1 proto-oncogene, serine/threonine kinase [Source:RGD Symbol;Acc:3330]	ENSRNOT00000000637	ENSRNOG00000000529	12.99	7.5	15.3	6.66	12.23	7.9	0.74	0	0.58
Ccdc167	coiled-coil domain containing 167 [Source:RGD Symbol;Acc:1588733]	ENSRNOT00000000639	ENSRNOG00000000531	4.1	7.11	4.97	6.33	4.86	5.85	6.32	4.93	3.86
Cmtr1	cap methyltransferase 1 [Source:RGD Symbol;Acc:1307801]	ENSRNOT00000000640	ENSRNOG00000000532	26.57	20.07	23.07	20.63	19.34	18.36	12.76	13.04	15.75
Cmtr1	cap methyltransferase 1 [Source:RGD Symbol;Acc:1307801]	ENSRNOT00000083108	ENSRNOG00000000532	0.13	0.09	0.04	0	0.04	0	0	0.04	0.04
Mdga1	MAM domain containing glycosylphosphatidylinositol anchor 1 [Source:RGD Symbol;Acc:1307031]	ENSRNOT00000048845	ENSRNOG00000000536	0.02	0.02	0.01	0.02	0	0.03	0	0.04	0.03
Btbd9	BTB domain containing 9 [Source:RGD Symbol;Acc:1306975]	ENSRNOT00000000649	ENSRNOG00000000540	0.96	0.79	0.99	0	0.78	0	0	0.18	0
Glo1	glyoxalase 1 [Source:RGD Symbol;Acc:2702]	ENSRNOT00000000650	ENSRNOG00000000541	40.59	50.13	44.12	43.87	50.39	55.69	54.95	42.24	46.67
Dnah8	dynein, axonemal, heavy chain 8 [Source:RGD Symbol;Acc:619986]	ENSRNOT00000000651	ENSRNOG00000000542	0.01	0	0	0.03	0	0	0	0	0.09
Dnah8	dynein, axonemal, heavy chain 8 [Source:RGD Symbol;Acc:619986]	ENSRNOT00000071939	ENSRNOG00000000542	0	0	0	0	0	0.03	0	0	0
Frk	fyn-related Src family tyrosine kinase [Source:RGD Symbol;Acc:621423]	ENSRNOT00000000653	ENSRNOG00000000543	3.52	2.77	3.79	2.47	1.85	1.75	1.79	1.88	1.63
Nt5dc1	5'-nucleotidase domain containing 1 [Source:RGD Symbol;Acc:1305214]	ENSRNOT00000000657	ENSRNOG00000000546	4.86	5.56	5.99	3.74	4.7	4.39	6.69	3.31	3.88
Tspyl4	TSPY-like 4 [Source:RGD Symbol;Acc:1306653]	ENSRNOT00000000658	ENSRNOG00000000547	0.2	0.25	0.53	0.53	0.33	0.4	0.78	0.61	0.9
Tspyl1	TSPY-like 1 [Source:RGD Symbol;Acc:1307726]	ENSRNOT00000000660	ENSRNOG00000000549	17.74	19.06	17.4	17.15	14.59	15.62	19.4	14.64	16.5
Fam241b	family with sequence similarity 241 member B [Source:RGD Symbol;Acc:1305587]	ENSRNOT00000000662	ENSRNOG00000000551	17.77	20.65	18.17	22.43	26.29	25.92	26.14	22.22	21.44
Col13a1	collagen type XIII alpha 1 chain [Source:RGD Symbol;Acc:1595704]	ENSRNOT00000046537	ENSRNOG00000000552	0.78	0.97	0.56	0.25	0.17	0.41	0.25	0.27	0.35
Col13a1	collagen type XIII alpha 1 chain [Source:RGD Symbol;Acc:1595704]	ENSRNOT00000085877	ENSRNOG00000000552	0.63	0.82	0.21	0.51	0.83	0.45	0.46	0.3	0.33
Nodal	nodal growth differentiation factor [Source:RGD Symbol;Acc:1305994]	ENSRNOT00000000672	ENSRNOG00000000556	0.08	0.03	0.02	0.19	0.4	0.7	0	0	0
Ppa1	pyrophosphatase (inorganic) 1 [Source:RGD Symbol;Acc:1589773]	ENSRNOT00000000673	ENSRNOG00000000557	62.76	59.68	63.63	46.68	46.79	43.11	49.27	37.24	43.57
Ppa1	pyrophosphatase (inorganic) 1 [Source:RGD Symbol;Acc:1589773]	ENSRNOT00000000674	ENSRNOG00000000557	80.1	94.31	75.95	77.08	71.71	78.64	84.84	67.92	67.5
Ppa1	pyrophosphatase (inorganic) 1 [Source:RGD Symbol;Acc:1589773]	ENSRNOT00000079584	ENSRNOG00000000557	0.73	1.71	1.73	2.11	1.29	0.94	0.55	1.33	0.58
Npffr1	neuropeptide FF receptor 1 [Source:RGD Symbol;Acc:621570]	ENSRNOT00000000675	ENSRNOG00000000559	0	0	0	0	0	0	0.05	0	0
Lrrc20	leucine rich repeat containing 20 [Source:RGD Symbol;Acc:1566140]	ENSRNOT00000000676	ENSRNOG00000000560	1.55	2.04	2.44	2.13	2.12	1.32	1.48	1.95	1.95
Lrrc20	leucine rich repeat containing 20 [Source:RGD Symbol;Acc:1566140]	ENSRNOT00000078719	ENSRNOG00000000560	0.13	0	0	0	0.16	0.9	0.45	0	0.29
Pald1	phosphatase domain containing, paladin 1 [Source:RGD Symbol;Acc:1305933]	ENSRNOT00000065614	ENSRNOG00000000561	53.48	58.22	60.09	51.49	59.63	61.37	73.05	65.19	75.83
Pald1	phosphatase domain containing, paladin 1 [Source:RGD Symbol;Acc:1305933]	ENSRNOT00000066794	ENSRNOG00000000561	0.41	0.74	0.74	1.1	0.76	0.82	0.83	0.85	0.76
Prf1	perforin 1 [Source:RGD Symbol;Acc:708463]	ENSRNOT00000000681	ENSRNOG00000000562	0.43	0	0.36	0	0	0	0	0	0
Adamts14	ADAM metallopeptidase with thrombospondin type 1 motif, 14 [Source:RGD Symbol;Acc:1308899]	ENSRNOT00000063875	ENSRNOG00000000563	0	0	0	0	0	0	0	0	0
Adamts14	ADAM metallopeptidase with thrombospondin type 1 motif, 14 [Source:RGD Symbol;Acc:1308899]	ENSRNOT00000090004	ENSRNOG00000000563	0.45	0.31	0.52	0.2	0.28	0.31	0.1	0.04	0.14
Tbata	thymus, brain and testes associated [Source:RGD Symbol;Acc:1561665]	ENSRNOT00000000683	ENSRNOG00000000564	0	0	0	0	0	0	0	0	0
Tbata	thymus, brain and testes associated [Source:RGD Symbol;Acc:1561665]	ENSRNOT00000047394	ENSRNOG00000000564	0	0	0	0	0	0	0	0	0
Sgpl1	sphingosine-1-phosphate lyase 1 [Source:RGD Symbol;Acc:628599]	ENSRNOT00000065127	ENSRNOG00000000565	0	0	0	0	0.16	0	0	0.25	0
Sgpl1	sphingosine-1-phosphate lyase 1 [Source:RGD Symbol;Acc:628599]	ENSRNOT00000084391	ENSRNOG00000000565	1.07	0.47	1.56	1.59	0.61	0.75	2.03	0.98	0.8
Pcbd1	pterin-4 alpha-carbinolamine dehydratase 1 [Source:RGD Symbol;Acc:3263]	ENSRNOT00000000687	ENSRNOG00000000566	282.74	362.49	232.62	318.25	333.46	372.53	388.24	378.15	355.89
Unc5b	unc-5 netrin receptor B [Source:RGD Symbol;Acc:621756]	ENSRNOT00000038537	ENSRNOG00000000567	2.3	2.18	4.96	0.81	0.56	0.48	0.33	0.25	0.42
Slc29a3	solute carrier family 29 member 3 [Source:RGD Symbol;Acc:727811]	ENSRNOT00000000689	ENSRNOG00000000568	1.3	1.92	2.17	1.9	2.19	1.64	1.34	1.29	1.16
Vsir	V-set immunoregulatory receptor [Source:RGD Symbol;Acc:1590938]	ENSRNOT00000057752	ENSRNOG00000000569	0.79	1.73	1.25	0.49	2.17	2.14	0	0.31	0.51
Psap	prosaposin [Source:RGD Symbol;Acc:3423]	ENSRNOT00000000696	ENSRNOG00000000571	5.94	6	9.41	8.53	4.31	6.34	5.45	6.31	5.82
Chst3	carbohydrate sulfotransferase 3 [Source:RGD Symbol;Acc:620355]	ENSRNOT00000000697	ENSRNOG00000000572	0.03	0.11	0.04	0.05	0.07	0.06	0.07	0.01	0.04
AC096404.1		ENSRNOT00000000700	ENSRNOG00000000574	0	0	0	0	0	0	0	0	0
Anapc16	anaphase promoting complex subunit 16 [Source:RGD Symbol;Acc:2321124]	ENSRNOT00000000702	ENSRNOG00000000576	0	2.28	3.02	0.66	2.26	3.58	0.43	1.72	2.17
Marcks	myristoylated alanine rich protein kinase C substrate [Source:RGD Symbol;Acc:3028]	ENSRNOT00000000707	ENSRNOG00000000579	1.99	2.2	4.18	2.35	4.27	3.33	1.26	0.47	0.89
Calhm4	calcium homeostasis modulator family member 4 [Source:RGD Symbol;Acc:1595701]	ENSRNOT00000000708	ENSRNOG00000000580	0	0	0	0	0	0	0	0	0
Cdc40	cell division cycle 40 [Source:RGD Symbol;Acc:1307063]	ENSRNOT00000064081	ENSRNOG00000000581	0.53	0.73	0.38	0.56	0.24	0.05	0.49	0.41	0.4
Cdc40	cell division cycle 40 [Source:RGD Symbol;Acc:1307063]	ENSRNOT00000077926	ENSRNOG00000000581	9.68	9.33	9.36	7.75	7.97	7.46	8.68	6.52	7.13
Cdc40	cell division cycle 40 [Source:RGD Symbol;Acc:1307063]	ENSRNOT00000087740	ENSRNOG00000000581	1.04	0.59	1.77	0.92	0.55	0.35	0.33	1.2	0.78
Ddo	D-aspartate oxidase [Source:RGD Symbol;Acc:1595123]	ENSRNOT00000000710	ENSRNOG00000000582	5.15	6.05	3.06	6.7	4.92	5.31	4.37	3.22	3.3
Cdk19	cyclin-dependent kinase 19 [Source:RGD Symbol;Acc:1305435]	ENSRNOT00000000713	ENSRNOG00000000583	1.44	1.52	1.69	1.67	1.96	1.55	1.42	1	0.99
Amd1	adenosylmethionine decarboxylase 1 [Source:RGD Symbol;Acc:2104]	ENSRNOT00000000715	ENSRNOG00000000585	8.21	9.25	8.78	9.25	7.68	8.66	15.88	5.74	10.28
Gtf3c6	general transcription factor 3C subunit 6 [Source:RGD Symbol;Acc:1307434]	ENSRNOT00000000716	ENSRNOG00000000586	15.25	13.71	13.73	14.4	14.32	14.28	15.36	11.76	11.66
Rpf2	ribosome production factor 2 homolog [Source:RGD Symbol;Acc:1306906]	ENSRNOT00000000717	ENSRNOG00000000587	6.93	4.74	11.23	4.45	5.46	6.88	5.62	4.76	4.09
Slc16a10	solute carrier family 16 member 10 [Source:RGD Symbol;Acc:69197]	ENSRNOT00000000718	ENSRNOG00000000588	3.11	2.53	3.66	3.46	3.17	3.64	2.86	3.17	4.14
Slc16a10	solute carrier family 16 member 10 [Source:RGD Symbol;Acc:69197]	ENSRNOT00000087226	ENSRNOG00000000588	0	0	0	0	0	0	0	0	0
RGD1310495	similar to KIAA1919 protein [Source:RGD Symbol;Acc:1310495]	ENSRNOT00000000720	ENSRNOG00000000589	3.18	5	2.61	6.78	5.16	4.88	6.03	6.33	5.76
Naglt1	Na+ dependent glucose transporter 1 [Source:RGD Symbol;Acc:631438]	ENSRNOT00000057218	ENSRNOG00000000590	0.04	0	0.12	0.04	0.06	0.1	0	0.05	0.04
Rev3l	REV3 like, DNA directed polymerase zeta catalytic subunit [Source:RGD Symbol;Acc:1307087]	ENSRNOT00000057227	ENSRNOG00000000593	0.32	0	0.59	0	0	0	0	0	0.3
Rev3l	REV3 like, DNA directed polymerase zeta catalytic subunit [Source:RGD Symbol;Acc:1307087]	ENSRNOT00000077936	ENSRNOG00000000593	0.7	0.81	0.66	0.92	0.76	0.72	0.78	0.56	0.43
Traf3ip2	Traf3 interacting protein 2 [Source:RGD Symbol;Acc:1593240]	ENSRNOT00000000728	ENSRNOG00000000595	2.21	0.75	2.54	1.45	2.98	2.85	2.01	0.75	1.13
Fyn	FYN proto-oncogene, Src family tyrosine kinase [Source:RGD Symbol;Acc:2641]	ENSRNOT00000000733	ENSRNOG00000000596	1.06	0.87	0.55	0.24	0.26	0.28	0.42	0	0
Fyn	FYN proto-oncogene, Src family tyrosine kinase [Source:RGD Symbol;Acc:2641]	ENSRNOT00000075922	ENSRNOG00000000596	0	0	0	0	0	0.32	0	0	0.01
Fyn	FYN proto-oncogene, Src family tyrosine kinase [Source:RGD Symbol;Acc:2641]	ENSRNOT00000076859	ENSRNOG00000000596	1.1	0	0.35	0	1.77	2.23	0.19	0.5	0.01
Fyn	FYN proto-oncogene, Src family tyrosine kinase [Source:RGD Symbol;Acc:2641]	ENSRNOT00000085987	ENSRNOG00000000596	0	0	0.31	0.86	0.91	0.78	0.23	0.27	0.38
Ccn6	cellular communication network factor 6 [Source:RGD Symbol;Acc:1564120]	ENSRNOT00000000735	ENSRNOG00000000597	0	0	0.02	0	0	0	0	0.04	0
Tube1	tubulin, epsilon 1 [Source:RGD Symbol;Acc:1306048]	ENSRNOT00000047194	ENSRNOG00000000598	0.42	0.23	0.32	0.24	0.55	0.31	0.19	0.28	0.38
Lama4	laminin subunit alpha 4 [Source:RGD Symbol;Acc:1560062]	ENSRNOT00000000737	ENSRNOG00000000599	0.48	0.39	0.57	0.18	0.33	0.08	0.08	0.11	0.07
Hdac2	histone deacetylase 2 [Source:RGD Symbol;Acc:619976]	ENSRNOT00000000742	ENSRNOG00000000604	17.15	19.76	16.12	17.05	14.61	17.42	17.04	17.06	18.27
Hs3st5	heparan sulfate-glucosamine 3-sulfotransferase 5 [Source:RGD Symbol;Acc:1306379]	ENSRNOT00000000743	ENSRNOG00000000605	0	0	0	0	0	0	0	0.01	0
Pcdh15	protocadherin related 15 [Source:RGD Symbol;Acc:1590969]	ENSRNOT00000067633	ENSRNOG00000000606	0.01	0	0.02	0	0.04	0.07	0	0	0.03
RGD1559903	similar to RIKEN cDNA 1700049L16 [Source:RGD Symbol;Acc:1559903]	ENSRNOT00000000745	ENSRNOG00000000607	0	0	0	0	0	0	0	0	0
Ipmk	inositol polyphosphate multikinase [Source:RGD Symbol;Acc:620954]	ENSRNOT00000000748	ENSRNOG00000000609	1.25	2.27	2.11	1.25	1.98	2.25	3.11	1.85	1.3
Cisd1	CDGSH iron sulfur domain 1 [Source:RGD Symbol;Acc:1309529]	ENSRNOT00000000749	ENSRNOG00000000610	94.98	114.29	88.68	103.74	127.73	127.74	160.05	117.4	138
Ube2d1	ubiquitin-conjugating enzyme E2D 1 [Source:RGD Symbol;Acc:1307886]	ENSRNOT00000000750	ENSRNOG00000000611	4.39	3.27	5.07	3.59	4.46	3.4	3.07	2.77	2.45
Tfam	transcription factor A, mitochondrial [Source:RGD Symbol;Acc:620682]	ENSRNOT00000000753	ENSRNOG00000000613	23.03	23.53	25.4	21.09	19.44	20.51	30.53	19.97	22.22
Bicc1	BicC family RNA binding protein 1 [Source:RGD Symbol;Acc:1307459]	ENSRNOT00000000754	ENSRNOG00000000614	0.53	0.06	0.68	0.06	0.22	0.07	0	0	0.05
Bicc1	BicC family RNA binding protein 1 [Source:RGD Symbol;Acc:1307459]	ENSRNOT00000080846	ENSRNOG00000000614	1.2	0.6	2	1.02	1.73	1.17	0.49	0.28	0.29
Mdga2	MAM domain containing glycosylphosphatidylinositol anchor 2 [Source:RGD Symbol;Acc:735131]	ENSRNOT00000000767	ENSRNOG00000000618	0	0	0.03	0	0.05	0.02	0	0	0
AABR07041078.1		ENSRNOT00000045110	ENSRNOG00000000620	0	0	0	0	0	0	0	0	0
Hint1	histidine triad nucleotide binding protein 1 [Source:RGD Symbol;Acc:1593411]	ENSRNOT00000000772	ENSRNOG00000000622	248.67	264.5	240.48	248.78	280.38	300.13	352.56	257.18	252.55
AABR07044783.1		ENSRNOT00000000780	ENSRNOG00000000630	0	0	0	0	0.99	0	0	0	0
Cdk1	cyclin-dependent kinase 1 [Source:RGD Symbol;Acc:2319]	ENSRNOT00000000783	ENSRNOG00000000632	0.71	0.48	0.62	2.65	2.58	3.08	0.42	0.62	0.53
Cdk1	cyclin-dependent kinase 1 [Source:RGD Symbol;Acc:2319]	ENSRNOT00000081113	ENSRNOG00000000632	0	0	0	0	0	0	0	0	0
Cdk1	cyclin-dependent kinase 1 [Source:RGD Symbol;Acc:2319]	ENSRNOT00000086806	ENSRNOG00000000632	0	0	0	0	0.2	0	0	0	0
Rhobtb1	Rho-related BTB domain containing 1 [Source:RGD Symbol;Acc:1306871]	ENSRNOT00000000784	ENSRNOG00000000633	4.98	5.77	4.37	3.16	2.7	2.98	4.18	3.07	3.21
Rhobtb1	Rho-related BTB domain containing 1 [Source:RGD Symbol;Acc:1306871]	ENSRNOT00000087085	ENSRNOG00000000633	0	0	0	0	0	0	0	0	0
Cabcoco1	ciliary associated calcium binding coiled-coil 1 [Source:RGD Symbol;Acc:1306739]	ENSRNOT00000000785	ENSRNOG00000000634	0.3	0.43	0.3	0.43	1.53	0.64	0.24	0.04	0.09
Arid5b	AT-rich interaction domain 5B [Source:RGD Symbol;Acc:1311735]	ENSRNOT00000000787	ENSRNOG00000000635	2.25	1.72	2.78	1.29	1	0.97	0.94	0.88	0.87
Arid5b	AT-rich interaction domain 5B [Source:RGD Symbol;Acc:1311735]	ENSRNOT00000076069	ENSRNOG00000000635	1.07	3.37	0	0	1.03	0	0.4	0	0.38
Arid5b	AT-rich interaction domain 5B [Source:RGD Symbol;Acc:1311735]	ENSRNOT00000076758	ENSRNOG00000000635	0.56	0	0	0	0	0	0.14	0	0
Rtkn2	rhotekin 2 [Source:RGD Symbol;Acc:1304834]	ENSRNOT00000068778	ENSRNOG00000000636	0.02	0	0.01	0.09	0	0.03	0	0	0
Rtkn2	rhotekin 2 [Source:RGD Symbol;Acc:1304834]	ENSRNOT00000086250	ENSRNOG00000000636	0	0	0	0	0	0	0.03	0	0
Zfp365	zinc finger protein 365 [Source:RGD Symbol;Acc:1565986]	ENSRNOT00000057992	ENSRNOG00000000638	0.2	0.08	0.31	0.03	0.1	0.03	0.02	0.01	0.05
Ado	2-aminoethanethiol dioxygenase [Source:RGD Symbol;Acc:1308233]	ENSRNOT00000000791	ENSRNOG00000000639	4.85	3.27	5.6	3.57	2.71	2.65	2.51	2.96	2.43
Egr2	early growth response 2 [Source:RGD Symbol;Acc:621608]	ENSRNOT00000000792	ENSRNOG00000000640	1.13	0.6	1.83	0.18	0.93	0.35	0.08	0.04	0
Nrbf2	nuclear receptor binding factor 2 [Source:RGD Symbol;Acc:61937]	ENSRNOT00000000794	ENSRNOG00000000641	19.49	16.96	16.71	21.72	16.07	19.38	31.85	49.06	52.02
Reep3	receptor accessory protein 3 [Source:RGD Symbol;Acc:1560401]	ENSRNOT00000067920	ENSRNOG00000000645	14.76	10.89	0.47	9.45	14.67	13.06	19.48	12.66	9.29
Jmjd1c	jumonji domain containing 1C [Source:RGD Symbol;Acc:708458]	ENSRNOT00000000804	ENSRNOG00000000648	0	0.88	0.48	0	0	0.23	0.02	0	0.08
AABR07044838.1		ENSRNOT00000000807	ENSRNOG00000000650	0	0	0	0	0	0	0	0	0
Nr5a2	nuclear receptor subfamily 5, group A, member 2 [Source:RGD Symbol;Acc:68353]	ENSRNOT00000000812	ENSRNOG00000000653	1.01	1.19	3.04	2.33	1.87	0.95	1.44	1.5	1.87
Ptprc	protein tyrosine phosphatase, receptor type, C [Source:RGD Symbol;Acc:3451]	ENSRNOT00000000814	ENSRNOG00000000655	4.99	4.31	9.66	3.83	7.89	5.95	0.86	0	0
Ptprc	protein tyrosine phosphatase, receptor type, C [Source:RGD Symbol;Acc:3451]	ENSRNOT00000029865	ENSRNOG00000000655	0	0	0	0	0	0	0	0.1	0
Ptprc	protein tyrosine phosphatase, receptor type, C [Source:RGD Symbol;Acc:3451]	ENSRNOT00000029878	ENSRNOG00000000655	0.55	0.26	1.3	0.41	0.84	0.5	0	0.1	0.23
Ptprc	protein tyrosine phosphatase, receptor type, C [Source:RGD Symbol;Acc:3451]	ENSRNOT00000060292	ENSRNOG00000000655	0.23	0	0.05	0	0.91	0.18	0	0	0
Ptprc	protein tyrosine phosphatase, receptor type, C [Source:RGD Symbol;Acc:3451]	ENSRNOT00000064785	ENSRNOG00000000655	0.38	0.41	1.23	0.93	0.71	0.49	0.09	0	0.09
Nek7	NIMA-related kinase 7 [Source:RGD Symbol;Acc:1311160]	ENSRNOT00000000817	ENSRNOG00000000657	0	0	0	0	0	0	0	0	0
Nek7	NIMA-related kinase 7 [Source:RGD Symbol;Acc:1311160]	ENSRNOT00000090162	ENSRNOG00000000657	0.3	0.23	0.12	0	0	0	0	0	0
Acacb	acetyl-CoA carboxylase beta [Source:RGD Symbol;Acc:620500]	ENSRNOT00000000821	ENSRNOG00000000658	0	0	0	0	0	0	0	0	0
Acacb	acetyl-CoA carboxylase beta [Source:RGD Symbol;Acc:620500]	ENSRNOT00000067975	ENSRNOG00000000658	0	0	0	0	0	0	0	0	0
Acacb	acetyl-CoA carboxylase beta [Source:RGD Symbol;Acc:620500]	ENSRNOT00000078868	ENSRNOG00000000658	0	0	0.04	0	0	0	0	0	0
Acacb	acetyl-CoA carboxylase beta [Source:RGD Symbol;Acc:620500]	ENSRNOT00000080557	ENSRNOG00000000658	0	0	0	0	0	0	0	0	0
Hps4	HPS4, biogenesis of lysosomal organelles complex 3 subunit 2 [Source:RGD Symbol;Acc:1308070]	ENSRNOT00000000824	ENSRNOG00000000661	2.35	2.53	2.79	2.26	2.37	2.54	1.9	2.33	1.69
Hps4	HPS4, biogenesis of lysosomal organelles complex 3 subunit 2 [Source:RGD Symbol;Acc:1308070]	ENSRNOT00000079256	ENSRNOG00000000661	0.14	0	0	0	0	0	0.08	0.13	0
Srrd	SRR1 domain containing [Source:NCBI gene;Acc:288717]	ENSRNOT00000000826	ENSRNOG00000000662	6.6	3.74	4.16	3.5	3.22	4.99	2.47	1.59	1.93
Tfip11	tuftelin interacting protein 11 [Source:RGD Symbol;Acc:1311449]	ENSRNOT00000000828	ENSRNOG00000000663	8.05	6.82	7.62	7.58	5.52	6.01	5.56	5.96	6.87
Tpst2	tyrosylprotein sulfotransferase 2 [Source:RGD Symbol;Acc:1305331]	ENSRNOT00000000831	ENSRNOG00000000664	13.44	14.1	13.39	14.68	16.49	13.5	17.2	13.96	16.39
Pitpnb	phosphatidylinositol transfer protein, beta [Source:RGD Symbol;Acc:620143]	ENSRNOT00000052202	ENSRNOG00000000665	0	0	0	0	0	0	0	0	0
Pitpnb	phosphatidylinositol transfer protein, beta [Source:RGD Symbol;Acc:620143]	ENSRNOT00000066892	ENSRNOG00000000665	0	0	0.78	0	0	0	0	0	0
Foxn4	forkhead box N4 [Source:RGD Symbol;Acc:1306389]	ENSRNOT00000065060	ENSRNOG00000000691	0	0	0	0	0.04	0	0.04	0.02	0
Ung	uracil-DNA glycosylase [Source:RGD Symbol;Acc:1307200]	ENSRNOT00000056865	ENSRNOG00000000692	22.74	29.21	20.62	24.11	23.85	22.96	16.71	15.6	22.05
Svop	SV2 related protein [Source:RGD Symbol;Acc:620277]	ENSRNOT00000000874	ENSRNOG00000000693	0	0.31	0	0	0	0.08	0.07	0	0
Svop	SV2 related protein [Source:RGD Symbol;Acc:620277]	ENSRNOT00000084511	ENSRNOG00000000693	0.24	0.07	0.14	0.13	0.09	0.05	0	0.02	0
Ssh1	slingshot protein phosphatase 1 [Source:RGD Symbol;Acc:1306038]	ENSRNOT00000044751	ENSRNOG00000000695	0	0	0	0	0	0	0.11	0.26	0.16
Coro1c	coronin 1C [Source:RGD Symbol;Acc:1564490]	ENSRNOT00000000886	ENSRNOG00000000697	8.96	8.94	12.68	9.16	9.89	7.54	8.94	8.21	7.65
Selplg	selectin P ligand [Source:RGD Symbol;Acc:1307971]	ENSRNOT00000000888	ENSRNOG00000000699	0	2.35	0.37	0	3.33	1.57	0.41	0.31	0.61
Tmem119	transmembrane protein 119 [Source:RGD Symbol;Acc:1307573]	ENSRNOT00000000889	ENSRNOG00000000700	0.36	0.99	0.5	0.58	0.6	0.23	0.1	0.17	0.12
Iscu	iron-sulfur cluster assembly enzyme [Source:RGD Symbol;Acc:1309562]	ENSRNOT00000000890	ENSRNOG00000000701	118.37	149.93	113.72	137.13	122.22	151.48	153.75	142.07	146.62
Sart3	spliceosome associated factor 3, U4/U6 recycling protein [Source:RGD Symbol;Acc:1311646]	ENSRNOT00000000891	ENSRNOG00000000702	3.74	3.13	3.52	4.16	3.4	2.96	2.01	2.79	2.92
Cmklr1	chemerin chemokine-like receptor 1 [Source:RGD Symbol;Acc:69359]	ENSRNOT00000000893	ENSRNOG00000000704	0.48	0.53	0.69	0.38	0	2.57	0.42	0.12	0
Sgsm1	small G protein signaling modulator 1 [Source:RGD Symbol;Acc:1308178]	ENSRNOT00000000898	ENSRNOG00000000708	0	0.02	0.02	0	0.01	0	0	0	0
AABR07033045.1		ENSRNOT00000000903	ENSRNOG00000000713	0	0	0	0	0	0	0	0	0
Pou1f1	POU class 1 homeobox 1 [Source:RGD Symbol;Acc:3367]	ENSRNOT00000000905	ENSRNOG00000000715	0	0	0	0	0	0	0	0	0
Htr1f	5-hydroxytryptamine receptor 1F [Source:RGD Symbol;Acc:71083]	ENSRNOT00000000907	ENSRNOG00000000716	0	0	0	0	0	0	0	0	0
Cggbp1	CGG triplet repeat binding protein 1 [Source:RGD Symbol;Acc:1308129]	ENSRNOT00000000909	ENSRNOG00000000718	9.97	6.35	8.38	5.88	7.57	6.08	6.79	4.43	4.18
MGC95208	similar to 4930453N24Rik protein [Source:RGD Symbol;Acc:1359320]	ENSRNOT00000000911	ENSRNOG00000000720	24.72	13.6	24.71	14.04	15.04	14.1	10.76	7.82	8.43
RT1-CE5	RT1 class I, locus CE5 [Source:RGD Symbol;Acc:1595868]	ENSRNOT00000060980	ENSRNOG00000000723	72.56	17.64	86.49	42.85	76.59	61.13	38.59	28.43	24.41
RT1-CE5	RT1 class I, locus CE5 [Source:RGD Symbol;Acc:1595868]	ENSRNOT00000080987	ENSRNOG00000000723	6.1	1.31	14.34	13.43	5.01	5.9	14.02	9.48	2.01
Olr1671	olfactory receptor 1671 [Source:RGD Symbol;Acc:1333177]	ENSRNOT00000000953	ENSRNOG00000000726	0	0	0	0.15	0	0	0	0	0
Clic2	chloride intracellular channel 2 [Source:RGD Symbol;Acc:1306580]	ENSRNOT00000000955	ENSRNOG00000000728	15.15	16.16	15.71	19.05	23.15	18.89	3.65	5.18	6.04
Tmlhe	trimethyllysine hydroxylase, epsilon [Source:RGD Symbol;Acc:620629]	ENSRNOT00000049573	ENSRNOG00000000729	0	0	0.67	0	0	0	0	0	0
Tmlhe	trimethyllysine hydroxylase, epsilon [Source:RGD Symbol;Acc:620629]	ENSRNOT00000076655	ENSRNOG00000000729	8.77	9.85	4.81	9.61	8.19	7.96	5.84	7.38	5.8
Tmlhe	trimethyllysine hydroxylase, epsilon [Source:RGD Symbol;Acc:620629]	ENSRNOT00000076901	ENSRNOG00000000729	0	0	0	0	0	0	0.74	0	0
Olr1695	olfactory receptor 1695 [Source:RGD Symbol;Acc:1333191]	ENSRNOT00000000973	ENSRNOG00000000746	0	0	0	0	0	0	0	0	0
Olr1694	olfactory receptor 1694 [Source:RGD Symbol;Acc:1332782]	ENSRNOT00000000974	ENSRNOG00000000747	0.07	0.22	0	0.07	0.07	0.07	0.07	0.18	0
AABR07044273.1		ENSRNOT00000000975	ENSRNOG00000000748	0.28	0	0	0	0	0	0	0	0
Olr1693	olfactory receptor 1693 [Source:RGD Symbol;Acc:1333127]	ENSRNOT00000000976	ENSRNOG00000000749	0	0	0	0	0	0	0	0	0
Olr1730	olfactory receptor 1730 [Source:RGD Symbol;Acc:1334062]	ENSRNOT00000000986	ENSRNOG00000000759	0	0	0	0	0	0	0	0	0
RT1-M3-1	RT1 class Ib, locus M3, gene 1 [Source:RGD Symbol;Acc:3494]	ENSRNOT00000000990	ENSRNOG00000000763	8.44	3.76	26.47	6.12	10.42	6.87	1.27	0.92	1.01
RT1-M3-1	RT1 class Ib, locus M3, gene 1 [Source:RGD Symbol;Acc:3494]	ENSRNOT00000080622	ENSRNOG00000000763	0	0	0.89	0	0	0	0	0	0
RT1-M3-1	RT1 class Ib, locus M3, gene 1 [Source:RGD Symbol;Acc:3494]	ENSRNOT00000088763	ENSRNOG00000000763	0.66	0.49	0.72	0.47	0.14	0.48	0	0	0.15
Olr1743	olfactory receptor 1743 [Source:RGD Symbol;Acc:1333000]	ENSRNOT00000000992	ENSRNOG00000000765	0	0	0	0	0	0	0	0	0
AC112568.1		ENSRNOT00000000994	ENSRNOG00000000767	0.6	0.15	0.13	0.07	0.53	0.15	0	0	0
Ubd	ubiquitin D [Source:RGD Symbol;Acc:69418]	ENSRNOT00000000995	ENSRNOG00000000768	5073.91	719.51	5621.94	1429.07	3788.29	3288.56	14.02	23.66	55.1
Ubd	ubiquitin D [Source:RGD Symbol;Acc:69418]	ENSRNOT00000079061	ENSRNOG00000000768	0	0	0	0	0	0	0	0	0
Gabbr1	gamma-aminobutyric acid type B receptor subunit 1 [Source:RGD Symbol;Acc:621537]	ENSRNOT00000040232	ENSRNOG00000000774	0.65	0.46	0.87	0.12	0.13	0.74	0.7	0.2	0.26
Gabbr1	gamma-aminobutyric acid type B receptor subunit 1 [Source:RGD Symbol;Acc:621537]	ENSRNOT00000051634	ENSRNOG00000000774	0	0.06	0	0.23	0.62	0	0	0	0.1
Gabbr1	gamma-aminobutyric acid type B receptor subunit 1 [Source:RGD Symbol;Acc:621537]	ENSRNOT00000078531	ENSRNOG00000000774	0	0	0	0.18	0	0	0	0	0
Gabbr1	gamma-aminobutyric acid type B receptor subunit 1 [Source:RGD Symbol;Acc:621537]	ENSRNOT00000079445	ENSRNOG00000000774	1.95	1.55	2.2	1.68	2.04	1.13	1.98	1.15	1.44
Gabbr1	gamma-aminobutyric acid type B receptor subunit 1 [Source:RGD Symbol;Acc:621537]	ENSRNOT00000082545	ENSRNOG00000000774	0	0	0.05	0	0	0	0.07	0	0
Gabbr1	gamma-aminobutyric acid type B receptor subunit 1 [Source:RGD Symbol;Acc:621537]	ENSRNOT00000084582	ENSRNOG00000000774	0	0	0	0	0	0	0.04	0	0
Gabbr1	gamma-aminobutyric acid type B receptor subunit 1 [Source:RGD Symbol;Acc:621537]	ENSRNOT00000085050	ENSRNOG00000000774	0	0	0.04	0	0	0.09	0	0	0
Gabbr1	gamma-aminobutyric acid type B receptor subunit 1 [Source:RGD Symbol;Acc:621537]	ENSRNOT00000087524	ENSRNOG00000000774	0.05	0	0.12	0	0	0	0	0.1	0
Gabbr1	gamma-aminobutyric acid type B receptor subunit 1 [Source:RGD Symbol;Acc:621537]	ENSRNOT00000088396	ENSRNOG00000000774	0	0.08	0	0.06	0	0	0	0	0
Gabbr1	gamma-aminobutyric acid type B receptor subunit 1 [Source:RGD Symbol;Acc:621537]	ENSRNOT00000089485	ENSRNOG00000000774	0	0	0	0	0	0	0	0	0
Gabbr1	gamma-aminobutyric acid type B receptor subunit 1 [Source:RGD Symbol;Acc:621537]	ENSRNOT00000090936	ENSRNOG00000000774	0	0	0	0	0	0	0	0	0
Gabbr1	gamma-aminobutyric acid type B receptor subunit 1 [Source:RGD Symbol;Acc:621537]	ENSRNOT00000090937	ENSRNOG00000000774	0.28	0.25	0.19	0.26	0.35	0.11	0.24	0.11	0.2
Mog	myelin oligodendrocyte glycoprotein [Source:RGD Symbol;Acc:3102]	ENSRNOT00000001008	ENSRNOG00000000775	0.49	0.48	1.1	0.59	0.17	0.49	0.22	0.09	0.14
RT1-S3	RT1 class Ib, locus S3 [Source:RGD Symbol;Acc:735037]	ENSRNOT00000001036	ENSRNOG00000000777	408.58	269.67	444.92	310.04	320.73	269.15	115.18	156.46	190.06
RT1-S3	RT1 class Ib, locus S3 [Source:RGD Symbol;Acc:735037]	ENSRNOT00000082116	ENSRNOG00000000777	33.17	12.96	40.42	21.36	17.1	17.33	12.1	8.83	9
Znrd1as1	ZNRD1 antisense RNA 1 [Source:RGD Symbol;Acc:1564067]	ENSRNOT00000001011	ENSRNOG00000000778	0.04	1.36	0	0	0	0	0	0	0
Znrd1as1	ZNRD1 antisense RNA 1 [Source:RGD Symbol;Acc:1564067]	ENSRNOT00000077991	ENSRNOG00000000778	1.11	0.18	0.38	0	0	0	0.46	0.57	0
Znrd1as1	ZNRD1 antisense RNA 1 [Source:RGD Symbol;Acc:1564067]	ENSRNOT00000080381	ENSRNOG00000000778	1.2	0.59	0.7	0.46	0.59	0.66	0.53	0.67	0.54
Znrd1as1	ZNRD1 antisense RNA 1 [Source:RGD Symbol;Acc:1564067]	ENSRNOT00000083413	ENSRNOG00000000778	0.67	4.69	1.76	3.12	5.43	2.36	4.73	3.99	4.6
Znrd1as1	ZNRD1 antisense RNA 1 [Source:RGD Symbol;Acc:1564067]	ENSRNOT00000085106	ENSRNOG00000000778	0.18	0	0	0	0.32	0	0.38	0	0.26
Znrd1as1	ZNRD1 antisense RNA 1 [Source:RGD Symbol;Acc:1564067]	ENSRNOT00000086937	ENSRNOG00000000778	0	0	0	0	0	0	0	0	0
Znrd1as1	ZNRD1 antisense RNA 1 [Source:RGD Symbol;Acc:1564067]	ENSRNOT00000088308	ENSRNOG00000000778	0	0	0.82	0.36	0	1.46	0.18	0.59	0.82
Znrd1as1	ZNRD1 antisense RNA 1 [Source:RGD Symbol;Acc:1564067]	ENSRNOT00000089216	ENSRNOG00000000778	0	0.48	0	0	0.33	0.38	0.25	0	0.14
Znrd1as1	ZNRD1 antisense RNA 1 [Source:RGD Symbol;Acc:1564067]	ENSRNOT00000090910	ENSRNOG00000000778	1.57	0	0.88	1.19	1.12	1.57	0.96	0.81	0.74
Znrd1as1	ZNRD1 antisense RNA 1 [Source:RGD Symbol;Acc:1564067]	ENSRNOT00000091225	ENSRNOG00000000778	1.09	0.65	1.54	0.83	0.56	0.69	0.2	0.51	0.38
Znrd1as1	ZNRD1 antisense RNA 1 [Source:RGD Symbol;Acc:1564067]	ENSRNOT00000092691	ENSRNOG00000000778	0.26	0.26	0.47	1.01	0	0	0.25	0	0.46
Znrd1	zinc ribbon domain containing 1 [Source:RGD Symbol;Acc:1303114]	ENSRNOT00000001012	ENSRNOG00000000779	13.07	12.76	17.13	11.02	14.08	10.36	6.6	8.5	9.38
Znrd1	zinc ribbon domain containing 1 [Source:RGD Symbol;Acc:1303114]	ENSRNOT00000077405	ENSRNOG00000000779	0.36	0.2	0.17	0	0.16	0.35	0.92	0.28	0
Znrd1	zinc ribbon domain containing 1 [Source:RGD Symbol;Acc:1303114]	ENSRNOT00000079021	ENSRNOG00000000779	0	0	0	0	0	0.89	0	0.44	0
Znrd1	zinc ribbon domain containing 1 [Source:RGD Symbol;Acc:1303114]	ENSRNOT00000085900	ENSRNOG00000000779	0	0.21	0	0	0.19	0	0.21	0	0.19
Znrd1	zinc ribbon domain containing 1 [Source:RGD Symbol;Acc:1303114]	ENSRNOT00000087098	ENSRNOG00000000779	0	0	0	0	0	0	0	0	0
Ppp1r11	protein phosphatase 1, regulatory (inhibitor) subunit 11 [Source:RGD Symbol;Acc:1303163]	ENSRNOT00000001013	ENSRNOG00000000780	22.2	16.91	25.48	18.51	19.32	19.47	13.07	12.01	13.14
Ppp1r11	protein phosphatase 1, regulatory (inhibitor) subunit 11 [Source:RGD Symbol;Acc:1303163]	ENSRNOT00000078362	ENSRNOG00000000780	0.52	0.13	0.34	0.13	0	0.48	0	0.11	0.25
Ppp1r11	protein phosphatase 1, regulatory (inhibitor) subunit 11 [Source:RGD Symbol;Acc:1303163]	ENSRNOT00000088757	ENSRNOG00000000780	0	0	0.16	0	0	0	0	0.14	0.2
Rnf39	ring finger protein 39 [Source:RGD Symbol;Acc:628854]	ENSRNOT00000001014	ENSRNOG00000000781	7.4	9.88	6.36	4.74	4.45	5.2	4.92	3.88	4.54
Rnf39	ring finger protein 39 [Source:RGD Symbol;Acc:628854]	ENSRNOT00000080122	ENSRNOG00000000781	0	0	0	0.5	0	0	0	0	0.95
Rnf39	ring finger protein 39 [Source:RGD Symbol;Acc:628854]	ENSRNOT00000084548	ENSRNOG00000000781	0.52	0.26	0	0	0.44	0	0.26	0	0.23
Trim10	tripartite motif-containing 10 [Source:RGD Symbol;Acc:1359438]	ENSRNOT00000001016	ENSRNOG00000000782	0	0.02	0.04	0.05	0	0.12	0.07	0.02	0
Trim40	tripartite motif-containing 40 [Source:RGD Symbol;Acc:1359645]	ENSRNOT00000029070	ENSRNOG00000000783	0	0	0	0	0.06	0	0	0	0
Trim39	tripartite motif-containing 39 [Source:RGD Symbol;Acc:1303115]	ENSRNOT00000001021	ENSRNOG00000000785	0	0	0	0	0	0	0	0	0
Trim39	tripartite motif-containing 39 [Source:RGD Symbol;Acc:1303115]	ENSRNOT00000077291	ENSRNOG00000000785	1.11	0.66	1.73	0.32	0.1	0.44	0.63	0.68	0.3
Trim39	tripartite motif-containing 39 [Source:RGD Symbol;Acc:1303115]	ENSRNOT00000079307	ENSRNOG00000000785	0	0.13	0.61	0	0	0	0	0.28	0.13
Trim39	tripartite motif-containing 39 [Source:RGD Symbol;Acc:1303115]	ENSRNOT00000084559	ENSRNOG00000000785	0	0	0	0.51	0.92	0	0	0	0
Trim39	tripartite motif-containing 39 [Source:RGD Symbol;Acc:1303115]	ENSRNOT00000086884	ENSRNOG00000000785	0.84	0.61	0.62	0.34	0.31	1.31	0.5	0.28	1.08
Trim39	tripartite motif-containing 39 [Source:RGD Symbol;Acc:1303115]	ENSRNOT00000087695	ENSRNOG00000000785	0.08	0.16	0.16	0	0	0	0	0.13	0.17
Trim39	tripartite motif-containing 39 [Source:RGD Symbol;Acc:1303115]	ENSRNOT00000091981	ENSRNOG00000000785	1.6	0.97	0.88	1.55	0.54	1.3	1.4	0.86	0.45
Trim39	tripartite motif-containing 39 [Source:RGD Symbol;Acc:1303115]	ENSRNOT00000092094	ENSRNOG00000000785	0.2	0.25	0.26	0.09	0.2	0.07	0.36	0	0.2
Rpp21	ribonuclease P/MRP subunit p21 [Source:RGD Symbol;Acc:1303090]	ENSRNOT00000001024	ENSRNOG00000000786	45.59	46.59	51.07	46.03	44.11	55.11	60.2	42.36	51.99
Rpp21	ribonuclease P/MRP subunit p21 [Source:RGD Symbol;Acc:1303090]	ENSRNOT00000078880	ENSRNOG00000000786	0.42	0	0.18	1	0	0.75	0	0	0.18
Rpp21	ribonuclease P/MRP subunit p21 [Source:RGD Symbol;Acc:1303090]	ENSRNOT00000081091	ENSRNOG00000000786	34.58	28.55	30.21	30.95	42.05	41.6	53.55	55.16	68.6
Rpp21	ribonuclease P/MRP subunit p21 [Source:RGD Symbol;Acc:1303090]	ENSRNOT00000081304	ENSRNOG00000000786	4.55	3.56	4.26	3.74	3.65	4.59	7.88	6.31	9.04
Rpp21	ribonuclease P/MRP subunit p21 [Source:RGD Symbol;Acc:1303090]	ENSRNOT00000081695	ENSRNOG00000000786	10.29	8.37	12.97	11.44	12.71	12.88	14.89	12.25	12.47
Rpp21	ribonuclease P/MRP subunit p21 [Source:RGD Symbol;Acc:1303090]	ENSRNOT00000083622	ENSRNOG00000000786	1.24	0	1.84	0.39	0.37	0.85	1.19	2.4	1.12
Rpp21	ribonuclease P/MRP subunit p21 [Source:RGD Symbol;Acc:1303090]	ENSRNOT00000085221	ENSRNOG00000000786	0.49	1.48	0.11	1.32	0.44	0.29	0.48	0.6	0.44
Rpp21	ribonuclease P/MRP subunit p21 [Source:RGD Symbol;Acc:1303090]	ENSRNOT00000091967	ENSRNOG00000000786	47.38	44.37	50.97	52.24	53.64	72.54	100	59.55	100.19
AABR07044364.1	RT1 class I histocompatibility antigen, AA alpha chain-like [Source:NCBI gene;Acc:100909797]	ENSRNOT00000061299	ENSRNOG00000000787	0	0	0	0	0	0	0.99	1.59	0
AABR07044364.1	RT1 class I histocompatibility antigen, AA alpha chain-like [Source:NCBI gene;Acc:100909797]	ENSRNOT00000078110	ENSRNOG00000000787	0	0.15	0	0	0	0	0	0	0
RT1-N3	RT1 class Ib, locus N3 [Source:RGD Symbol;Acc:1598370]	ENSRNOT00000001035	ENSRNOG00000000795	11.41	4.35	18.23	11.11	11.61	8.52	6.54	4	3.79
Ranbp2	RAN binding protein 2 [Source:RGD Symbol;Acc:1560047]	ENSRNOT00000001044	ENSRNOG00000000796	0	0	0	0	0	0	0	0	0
Ranbp2	RAN binding protein 2 [Source:RGD Symbol;Acc:1560047]	ENSRNOT00000071386	ENSRNOG00000000796	13.29	10.53	14.4	8.37	7.88	6.68	7.44	5.56	6.38
Gnl1	G protein nucleolar 1 [Source:RGD Symbol;Acc:1303051]	ENSRNOT00000050373	ENSRNOG00000000798	21.31	22.2	22.25	20.02	22.26	21.09	16.81	14.8	17.82
Gnl1	G protein nucleolar 1 [Source:RGD Symbol;Acc:1303051]	ENSRNOT00000078699	ENSRNOG00000000798	0	0.14	0	0.15	0	0	0	0	0
Gnl1	G protein nucleolar 1 [Source:RGD Symbol;Acc:1303051]	ENSRNOT00000083617	ENSRNOG00000000798	0	0	0	0	0	0	0	0	0
Gnl1	G protein nucleolar 1 [Source:RGD Symbol;Acc:1303051]	ENSRNOT00000090999	ENSRNOG00000000798	0	0	0	0.06	0.05	0.06	0.04	0.04	0.02
Abcf1	ATP binding cassette subfamily F member 1 [Source:RGD Symbol;Acc:620286]	ENSRNOT00000001049	ENSRNOG00000000799	21.5	21.88	22.34	16.95	16.66	9.12	14.21	12.34	15.26
Abcf1	ATP binding cassette subfamily F member 1 [Source:RGD Symbol;Acc:620286]	ENSRNOT00000078355	ENSRNOG00000000799	0.46	0	0	0	0	0.3	0.15	0	0.27
Abcf1	ATP binding cassette subfamily F member 1 [Source:RGD Symbol;Acc:620286]	ENSRNOT00000081403	ENSRNOG00000000799	0	0	0	0	0	0	0.47	0.42	0
Man1a1	mannosidase, alpha, class 1A, member 1 [Source:RGD Symbol;Acc:1310891]	ENSRNOT00000057422	ENSRNOG00000000800	25.07	23.34	18.49	15.38	8.66	7.03	12.92	19.23	23.28
Man1a1	mannosidase, alpha, class 1A, member 1 [Source:RGD Symbol;Acc:1310891]	ENSRNOT00000085465	ENSRNOG00000000800	0	0	0	0	0	0	0	0	0
Man1a1	mannosidase, alpha, class 1A, member 1 [Source:RGD Symbol;Acc:1310891]	ENSRNOT00000087342	ENSRNOG00000000800	28.7	33.67	29.54	28.69	33.02	31.16	37.26	27.72	34.58
Msl3l2	male-specific lethal 3-like 2 (Drosophila) [Source:RGD Symbol;Acc:1308699]	ENSRNOT00000001050	ENSRNOG00000000801	0.88	0.86	1.01	1.67	1.63	1.63	0.46	0.23	0.5
Tbc1d32	TBC1 domain family, member 32 [Source:RGD Symbol;Acc:2323599]	ENSRNOT00000001051	ENSRNOG00000000802	0.19	0.15	0.19	0.2	0.3	0.24	0.25	0.18	0.17
Mrps18b	mitochondrial ribosomal protein S18B [Source:RGD Symbol;Acc:1302998]	ENSRNOT00000001058	ENSRNOG00000000804	72.75	66.3	92.98	47.29	55.51	67.39	46.22	36.74	51.71
Mrps18b	mitochondrial ribosomal protein S18B [Source:RGD Symbol;Acc:1302998]	ENSRNOT00000081673	ENSRNOG00000000804	0.72	0.17	0.38	0	0.16	0	0.16	0.48	0.33
Mrps18b	mitochondrial ribosomal protein S18B [Source:RGD Symbol;Acc:1302998]	ENSRNOT00000081904	ENSRNOG00000000804	0.52	0.61	0.73	0.4	0.45	0.51	0.49	0.74	0.28
Mrps18b	mitochondrial ribosomal protein S18B [Source:RGD Symbol;Acc:1302998]	ENSRNOT00000087613	ENSRNOG00000000804	0.37	0	0	0.22	0.65	0.71	0.23	0	0
Mrps18b	mitochondrial ribosomal protein S18B [Source:RGD Symbol;Acc:1302998]	ENSRNOT00000089978	ENSRNOG00000000804	0.42	0	0	0	0	0	0.34	1	0.42
Mrps18b	mitochondrial ribosomal protein S18B [Source:RGD Symbol;Acc:1302998]	ENSRNOT00000091461	ENSRNOG00000000804	0.25	0.12	0.23	0.14	0.56	0.77	0.38	0.1	0.67
Gja1	gap junction protein, alpha 1 [Source:RGD Symbol;Acc:2690]	ENSRNOT00000001054	ENSRNOG00000000805	5.22	4.78	7.78	4.75	6.94	6.11	2.53	1.95	2.44
Hsf2	heat shock transcription factor 2 [Source:RGD Symbol;Acc:68395]	ENSRNOT00000001059	ENSRNOG00000000808	5.75	6.14	4.8	4.98	3.51	4.04	4.02	2.86	3.13
Atat1	alpha tubulin acetyltransferase 1 [Source:RGD Symbol;Acc:1303066]	ENSRNOT00000001065	ENSRNOG00000000809	0	0	0	0	0	0.14	0	0	0
Atat1	alpha tubulin acetyltransferase 1 [Source:RGD Symbol;Acc:1303066]	ENSRNOT00000078758	ENSRNOG00000000809	0	0	0	0	0	0	0	0	0
Atat1	alpha tubulin acetyltransferase 1 [Source:RGD Symbol;Acc:1303066]	ENSRNOT00000079253	ENSRNOG00000000809	0.04	0	0	0.11	0.31	0.14	0	0.09	0.06
Atat1	alpha tubulin acetyltransferase 1 [Source:RGD Symbol;Acc:1303066]	ENSRNOT00000079654	ENSRNOG00000000809	0	0	0	0	0	0	0	0	0
Atat1	alpha tubulin acetyltransferase 1 [Source:RGD Symbol;Acc:1303066]	ENSRNOT00000079738	ENSRNOG00000000809	0	0.34	0	1.15	1.06	0.03	0	0.28	0
Atat1	alpha tubulin acetyltransferase 1 [Source:RGD Symbol;Acc:1303066]	ENSRNOT00000080158	ENSRNOG00000000809	0	0	0.04	0.19	0.39	0	0.06	0	0
Atat1	alpha tubulin acetyltransferase 1 [Source:RGD Symbol;Acc:1303066]	ENSRNOT00000080419	ENSRNOG00000000809	1.19	0.84	0.43	0.8	1.45	0.33	0.82	0.31	0.65
Atat1	alpha tubulin acetyltransferase 1 [Source:RGD Symbol;Acc:1303066]	ENSRNOT00000082342	ENSRNOG00000000809	0	0	0.46	0.59	0	0	0	0	0.45
Atat1	alpha tubulin acetyltransferase 1 [Source:RGD Symbol;Acc:1303066]	ENSRNOT00000082345	ENSRNOG00000000809	0	0	0	0	0	0	0	0	0
Atat1	alpha tubulin acetyltransferase 1 [Source:RGD Symbol;Acc:1303066]	ENSRNOT00000086216	ENSRNOG00000000809	0.12	0	0.1	0	0.1	0.22	0	0	0
Atat1	alpha tubulin acetyltransferase 1 [Source:RGD Symbol;Acc:1303066]	ENSRNOT00000086503	ENSRNOG00000000809	0.19	0.54	0.24	0.77	0	0.74	0.55	0.42	0.03
Atat1	alpha tubulin acetyltransferase 1 [Source:RGD Symbol;Acc:1303066]	ENSRNOT00000087295	ENSRNOG00000000809	0	0	0	0	0.44	0	0	0	0
Atat1	alpha tubulin acetyltransferase 1 [Source:RGD Symbol;Acc:1303066]	ENSRNOT00000089667	ENSRNOG00000000809	0.16	0.18	0.26	0	0	0.6	0	0.14	0.14
Atat1	alpha tubulin acetyltransferase 1 [Source:RGD Symbol;Acc:1303066]	ENSRNOT00000090225	ENSRNOG00000000809	0.12	0.11	0	0.8	0	0.95	0	0	0.31
Atat1	alpha tubulin acetyltransferase 1 [Source:RGD Symbol;Acc:1303066]	ENSRNOT00000091735	ENSRNOG00000000809	0.13	0	0.12	0	0	0.27	0.52	0	0
Pkib	cAMP-dependent protein kinase inhibitor beta [Source:RGD Symbol;Acc:3335]	ENSRNOT00000001075	ENSRNOG00000000811	0	0.16	0.07	0	0	0	0.12	0	0.09
Pkib	cAMP-dependent protein kinase inhibitor beta [Source:RGD Symbol;Acc:3335]	ENSRNOT00000057364	ENSRNOG00000000811	1.02	1.73	1.41	1.17	2.44	2.16	0	0	0.69
Pkib	cAMP-dependent protein kinase inhibitor beta [Source:RGD Symbol;Acc:3335]	ENSRNOT00000082043	ENSRNOG00000000811	0	0	0	0	0	0	0.36	0.19	0
RGD1302996	hypothetical protein MGC:15854 [Source:RGD Symbol;Acc:1302996]	ENSRNOT00000001077	ENSRNOG00000000812	6.74	6.72	3.73	8.15	8.33	6.76	6.54	5.36	5.44
RGD1302996	hypothetical protein MGC:15854 [Source:RGD Symbol;Acc:1302996]	ENSRNOT00000082425	ENSRNOG00000000812	0	0	0	0	0	0	0	0	0
RGD1302996	hypothetical protein MGC:15854 [Source:RGD Symbol;Acc:1302996]	ENSRNOT00000084723	ENSRNOG00000000812	0	0	0	1.16	0	0	0	0.32	0
RGD1302996	hypothetical protein MGC:15854 [Source:RGD Symbol;Acc:1302996]	ENSRNOT00000085761	ENSRNOG00000000812	0	0	0.08	0	0.08	0.09	0	0	0.08
RGD1302996	hypothetical protein MGC:15854 [Source:RGD Symbol;Acc:1302996]	ENSRNOT00000091149	ENSRNOG00000000812	0	0	0	0	0	0.17	0	0	0
Fabp7	fatty acid binding protein 7 [Source:RGD Symbol;Acc:69312]	ENSRNOT00000001079	ENSRNOG00000000814	48.48	160.41	31.35	146.97	156.01	112.33	284.55	220.52	189.27
Smpdl3a	sphingomyelin phosphodiesterase, acid-like 3A [Source:RGD Symbol;Acc:1359277]	ENSRNOT00000001081	ENSRNOG00000000815	74.09	97.93	67.68	82.8	123.88	94.75	109.79	77.2	76.49
Ppp1r18	protein phosphatase 1, regulatory subunit 18 [Source:RGD Symbol;Acc:1309543]	ENSRNOT00000001084	ENSRNOG00000000816	3.54	4.1	6.34	3.7	5.22	2.78	1.1	0.92	1.36
Ppp1r18	protein phosphatase 1, regulatory subunit 18 [Source:RGD Symbol;Acc:1309543]	ENSRNOT00000082999	ENSRNOG00000000816	5.02	4.21	6.77	6.2	11.67	8.75	2.33	2.96	2.05
Ppp1r18	protein phosphatase 1, regulatory subunit 18 [Source:RGD Symbol;Acc:1309543]	ENSRNOT00000085259	ENSRNOG00000000816	0	0	0	0	0	0	0	0	0
Nrm	nurim [Source:RGD Symbol;Acc:1302966]	ENSRNOT00000001085	ENSRNOG00000000818	0	1.16	0.59	0.87	0.54	0.23	0.16	0.17	0.23
Nrm	nurim [Source:RGD Symbol;Acc:1302966]	ENSRNOT00000078451	ENSRNOG00000000818	0	0	0	0	0.23	0	0	0	0
Nrm	nurim [Source:RGD Symbol;Acc:1302966]	ENSRNOT00000089257	ENSRNOG00000000818	0.31	0	0	0	0	0.08	0	0	0
Gcc2	GRIP and coiled-coil domain containing 2 [Source:RGD Symbol;Acc:1305732]	ENSRNOT00000001092	ENSRNOG00000000823	3.74	3.57	5.3	3.65	2.45	3.03	3.34	2.39	2.48
Dse	dermatan sulfate epimerase [Source:RGD Symbol;Acc:1305079]	ENSRNOT00000001093	ENSRNOG00000000824	2.28	2.35	1.58	1.24	1.94	0.75	0.37	0.69	0.73
Dse	dermatan sulfate epimerase [Source:RGD Symbol;Acc:1305079]	ENSRNOT00000088287	ENSRNOG00000000824	1.54	2.36	2.19	2.32	2.97	2.3	1.14	0.28	0.68
Calhm5	calcium homeostasis modulator family member 5 [Source:RGD Symbol;Acc:1310405]	ENSRNOT00000057313	ENSRNOG00000000825	0.05	0	0	0	0	0	0	0	0
Flot1	flotillin 1 [Source:RGD Symbol;Acc:70991]	ENSRNOT00000001098	ENSRNOG00000000826	50.14	43.32	47.75	38.42	43.67	46.01	21.69	15.61	21.26
Flot1	flotillin 1 [Source:RGD Symbol;Acc:70991]	ENSRNOT00000077092	ENSRNOG00000000826	0	0	0.45	0	0	0	0	0	0
Flot1	flotillin 1 [Source:RGD Symbol;Acc:70991]	ENSRNOT00000082523	ENSRNOG00000000826	0.12	0.23	0.1	0.11	0.21	0.48	0	0.18	0.31
Flot1	flotillin 1 [Source:RGD Symbol;Acc:70991]	ENSRNOT00000083657	ENSRNOG00000000826	0.18	0.39	0.08	0.14	0.08	0.13	0.19	0.04	0
Flot1	flotillin 1 [Source:RGD Symbol;Acc:70991]	ENSRNOT00000090039	ENSRNOG00000000826	0.71	1.06	0.2	0.45	0.24	1.27	0.14	0.6	0
Flot1	flotillin 1 [Source:RGD Symbol;Acc:70991]	ENSRNOT00000091945	ENSRNOG00000000826	0.69	1.13	0.2	0.2	0.15	0	0.21	0	0
Ier3	immediate early response 3 [Source:RGD Symbol;Acc:1303321]	ENSRNOT00000001099	ENSRNOG00000000827	37.3	25.16	46.53	30.29	21.66	22.35	33.53	7.06	5.83
Ier3	immediate early response 3 [Source:RGD Symbol;Acc:1303321]	ENSRNOT00000080822	ENSRNOG00000000827	1.75	0.98	1.67	1.57	0.26	0.64	0.83	0.11	0
Ier3	immediate early response 3 [Source:RGD Symbol;Acc:1303321]	ENSRNOT00000084981	ENSRNOG00000000827	0	0	0	0	0	0	0	0	0
Gtf2h4	general transcription factor 2H subunit 4 [Source:RGD Symbol;Acc:1303309]	ENSRNOT00000001103	ENSRNOG00000000831	5.67	5.42	4.89	4.89	5.56	5.48	6.04	6.48	4.02
Gtf2h4	general transcription factor 2H subunit 4 [Source:RGD Symbol;Acc:1303309]	ENSRNOT00000083556	ENSRNOG00000000831	0	0.06	0	0.18	0.06	0.07	0.26	0.06	0.14
Vars2	valyl-tRNA synthetase 2, mitochondrial [Source:RGD Symbol;Acc:1303122]	ENSRNOT00000048103	ENSRNOG00000000833	2.02	3.15	2.65	3.41	2.53	2.55	1.97	2.55	2.46
Vars2	valyl-tRNA synthetase 2, mitochondrial [Source:RGD Symbol;Acc:1303122]	ENSRNOT00000091232	ENSRNOG00000000833	2.27	3.29	2.43	3.06	2.87	3.81	3.36	3.41	3.82
Ltb	lymphotoxin beta [Source:RGD Symbol;Acc:1303162]	ENSRNOT00000001108	ENSRNOG00000000836	22.69	9.42	22.71	3.75	7.86	2.94	0.86	1.3	0.61
Ltb	lymphotoxin beta [Source:RGD Symbol;Acc:1303162]	ENSRNOT00000079503	ENSRNOG00000000836	20.07	3.18	50.46	4.19	17.56	13.2	0.35	0.02	0.79
Tnf	tumor necrosis factor [Source:RGD Symbol;Acc:3876]	ENSRNOT00000001110	ENSRNOG00000000837	0	0	0	0	0	0	0	0	0
Lta	lymphotoxin alpha [Source:RGD Symbol;Acc:3020]	ENSRNOT00000001111	ENSRNOG00000000838	0.09	0	0.19	0	0.05	0.23	0	0	0
Lta	lymphotoxin alpha [Source:RGD Symbol;Acc:3020]	ENSRNOT00000088936	ENSRNOG00000000838	0	0	0.26	0	0.23	0	0	0.05	0
Nfkbil1	NFKB inhibitor like 1 [Source:RGD Symbol;Acc:1303310]	ENSRNOT00000001113	ENSRNOG00000000839	5.28	3.97	5.49	3.29	5.41	5.12	3.05	2.4	4.07
Nfkbil1	NFKB inhibitor like 1 [Source:RGD Symbol;Acc:1303310]	ENSRNOT00000077200	ENSRNOG00000000839	0	0	0	0	0	0	0	0	0
Nfkbil1	NFKB inhibitor like 1 [Source:RGD Symbol;Acc:1303310]	ENSRNOT00000086673	ENSRNOG00000000839	0.12	0	0.32	0	0	0	0.25	0	0
Nfkbil1	NFKB inhibitor like 1 [Source:RGD Symbol;Acc:1303310]	ENSRNOT00000090028	ENSRNOG00000000839	0	0	0	0	0.54	0	0	0	0
Atp6v1g2	ATPase H+ transporting V1 subunit G2 [Source:RGD Symbol;Acc:1303186]	ENSRNOT00000001114	ENSRNOG00000000840	0	0	0	0.08	0.15	0	0	0	0
Atp6v1g2	ATPase H+ transporting V1 subunit G2 [Source:RGD Symbol;Acc:1303186]	ENSRNOT00000077974	ENSRNOG00000000840	0	0	0	0	0	0	0	0	0
Atp6v1g2	ATPase H+ transporting V1 subunit G2 [Source:RGD Symbol;Acc:1303186]	ENSRNOT00000082536	ENSRNOG00000000840	0	0.08	0	0	0	0	0	0	0
Ddx39b	DExD-box helicase 39B [Source:RGD Symbol;Acc:70923]	ENSRNOT00000001115	ENSRNOG00000000841	30.98	24.72	32.87	26.86	27.48	26.67	15.31	16.31	16.68
Ddx39b	DExD-box helicase 39B [Source:RGD Symbol;Acc:70923]	ENSRNOT00000077809	ENSRNOG00000000841	8.25	6.32	9.56	5.59	6.85	5.93	3.73	4.55	4.62
Ddx39b	DExD-box helicase 39B [Source:RGD Symbol;Acc:70923]	ENSRNOT00000080174	ENSRNOG00000000841	0	0	0	0	0	0	0	0	0
Ddx39b	DExD-box helicase 39B [Source:RGD Symbol;Acc:70923]	ENSRNOT00000082233	ENSRNOG00000000841	4.7	3.35	5.18	4.38	6.43	5.82	3.69	2.65	4.13
Ddx39b	DExD-box helicase 39B [Source:RGD Symbol;Acc:70923]	ENSRNOT00000087615	ENSRNOG00000000841	1.34	1.13	1.23	0.99	1.68	1.65	0.44	1.49	0.84
Ddah2	dimethylarginine dimethylaminohydrolase 2 [Source:RGD Symbol;Acc:1302955]	ENSRNOT00000001118	ENSRNOG00000000842	1.38	2.05	1.24	0.68	1.08	1.52	1.02	0.69	0.61
Ddah2	dimethylarginine dimethylaminohydrolase 2 [Source:RGD Symbol;Acc:1302955]	ENSRNOT00000083353	ENSRNOG00000000842	0	0	0.11	0.86	1.22	0	0	0	0.04
Ddah2	dimethylarginine dimethylaminohydrolase 2 [Source:RGD Symbol;Acc:1302955]	ENSRNOT00000088251	ENSRNOG00000000842	0	0	0	0	0	0	0	0	0
Ly6g6c	lymphocyte antigen 6 family member G6C [Source:RGD Symbol;Acc:1302999]	ENSRNOT00000001119	ENSRNOG00000000843	0	0	0	0	0	0	0.44	0	0
Ly6g6d	lymphocyte antigen 6 family member G6D [Source:RGD Symbol;Acc:1303064]	ENSRNOT00000001120	ENSRNOG00000000844	0	0	0.13	0	0	0	0	0	0.13
Ly6g5c	lymphocyte antigen 6 family member G5C [Source:RGD Symbol;Acc:735180]	ENSRNOT00000001122	ENSRNOG00000000846	0	0	0	0	0	0	0	0	0
Csnk2b	casein kinase 2 beta [Source:RGD Symbol;Acc:619978]	ENSRNOT00000001123	ENSRNOG00000000847	82.13	88.18	81.31	90.17	84.65	85.15	86.7	89.54	95.72
Csnk2b	casein kinase 2 beta [Source:RGD Symbol;Acc:619978]	ENSRNOT00000076528	ENSRNOG00000000847	0	0	0	1.48	1.71	0	5.55	2.04	2.4
Csnk2b	casein kinase 2 beta [Source:RGD Symbol;Acc:619978]	ENSRNOT00000076597	ENSRNOG00000000847	0	0.17	0	0	0	0.17	0	0	0.31
Csnk2b	casein kinase 2 beta [Source:RGD Symbol;Acc:619978]	ENSRNOT00000076983	ENSRNOG00000000847	0	0	0	0	5.67	0	0	0	2.3
Csnk2b	casein kinase 2 beta [Source:RGD Symbol;Acc:619978]	ENSRNOT00000092222	ENSRNOG00000000847	0	0	0	0	0	0.1	0	0	0
Gpank1	G patch domain and ankyrin repeats 1 [Source:RGD Symbol;Acc:1303304]	ENSRNOT00000001124	ENSRNOG00000000848	1.54	2.84	2.6	0.77	1.37	1.4	0.3	0.48	2.05
Gpank1	G patch domain and ankyrin repeats 1 [Source:RGD Symbol;Acc:1303304]	ENSRNOT00000076738	ENSRNOG00000000848	2.89	2.32	2.2	2.83	3.94	2.89	4.28	2.96	3.17
Apom	apolipoprotein M [Source:RGD Symbol;Acc:620773]	ENSRNOT00000001126	ENSRNOG00000000850	356.97	446.62	298.19	540.56	573.27	661	731.48	713.69	611.33
Apom	apolipoprotein M [Source:RGD Symbol;Acc:620773]	ENSRNOT00000078273	ENSRNOG00000000850	0	0.95	0	0	0.46	0	0.23	0	0.22
Bag6	BCL2-associated athanogene 6 [Source:RGD Symbol;Acc:71064]	ENSRNOT00000001129	ENSRNOG00000000851	1.7	2.65	2.76	2.02	1.45	1.28	0.58	0.89	1.3
Bag6	BCL2-associated athanogene 6 [Source:RGD Symbol;Acc:71064]	ENSRNOT00000060832	ENSRNOG00000000851	11.33	10.15	8.32	12.21	11.44	12	7.71	11.11	8.54
Bag6	BCL2-associated athanogene 6 [Source:RGD Symbol;Acc:71064]	ENSRNOT00000085598	ENSRNOG00000000851	1.66	0.94	1.08	1.36	1.92	0.82	0.33	0.1	1.34
Prrc2a	proline-rich coiled-coil 2A [Source:RGD Symbol;Acc:1303025]	ENSRNOT00000001133	ENSRNOG00000000852	5.32	3.71	4.39	2.21	2.3	2.93	2.66	2.39	2.96
Prrc2a	proline-rich coiled-coil 2A [Source:RGD Symbol;Acc:1303025]	ENSRNOT00000092322	ENSRNOG00000000852	15	13.99	17.08	15.77	14.06	12.41	8.66	10.3	11.98
Prrc2a	proline-rich coiled-coil 2A [Source:RGD Symbol;Acc:1303025]	ENSRNOT00000092646	ENSRNOG00000000852	0.14	0.78	0.25	0	2.29	3.33	3.11	0.98	0
Aif1	allograft inflammatory factor 1 [Source:RGD Symbol;Acc:61924]	ENSRNOT00000001135	ENSRNOG00000000853	59.96	75.42	98.51	153.51	305.63	240.98	18.4	16.1	30.37
Aif1	allograft inflammatory factor 1 [Source:RGD Symbol;Acc:61924]	ENSRNOT00000001138	ENSRNOG00000000853	1.23	1.35	1.11	1.4	4.17	2.83	0	0	0.27
Aif1	allograft inflammatory factor 1 [Source:RGD Symbol;Acc:61924]	ENSRNOT00000076331	ENSRNOG00000000853	0	0	0	0	0	0	0	0	0
Aif1	allograft inflammatory factor 1 [Source:RGD Symbol;Acc:61924]	ENSRNOT00000076979	ENSRNOG00000000853	0.19	0.14	0.34	0.52	0.92	0.64	0.25	0.25	0.17
Ncr3	natural cytotoxicity triggering receptor 3 [Source:RGD Symbol;Acc:727881]	ENSRNOT00000001139	ENSRNOG00000000854	0.2	0.12	0.36	0.16	0.36	0.84	0.77	0.62	0.26
Lst1	leukocyte specific transcript 1 [Source:RGD Symbol;Acc:620077]	ENSRNOT00000065940	ENSRNOG00000000855	5.1	1.14	20.42	21.84	66.61	60.73	2.95	3.27	7.76
Lst1	leukocyte specific transcript 1 [Source:RGD Symbol;Acc:620077]	ENSRNOT00000092443	ENSRNOG00000000855	11.6	12.82	7.29	8.25	9.23	6.86	0.54	0.38	0.77
Msh5	mutS homolog 5 [Source:RGD Symbol;Acc:1303008]	ENSRNOT00000060762	ENSRNOG00000000857	0	0	0	0	0	0	0	0	0.02
Msh5	mutS homolog 5 [Source:RGD Symbol;Acc:1303008]	ENSRNOT00000091022	ENSRNOG00000000857	0	0	0	0	0	0	0	0	0
Sapcd1	suppressor APC domain containing 1 [Source:RGD Symbol;Acc:1359359]	ENSRNOT00000001146	ENSRNOG00000000858	0	0	0.06	0	0.07	0	0	0	0
Sapcd1	suppressor APC domain containing 1 [Source:RGD Symbol;Acc:1359359]	ENSRNOT00000080415	ENSRNOG00000000858	0	0	0	0	0	0	0	0	0
Vwa7	von Willebrand factor A domain containing 7 [Source:RGD Symbol;Acc:1303137]	ENSRNOT00000001153	ENSRNOG00000000860	0	0	0.03	0	0.03	0	0.05	0	0
Zic3	Zic family member 3 [Source:RGD Symbol;Acc:1561261]	ENSRNOT00000075840	ENSRNOG00000000861	0	0	0	0	0	0	0	0	0
Zic3	Zic family member 3 [Source:RGD Symbol;Acc:1561261]	ENSRNOT00000077026	ENSRNOG00000000861	0	0	0	0	0	0	0	0	0
Rbmx	RNA binding motif protein, X-linked [Source:RGD Symbol;Acc:1565256]	ENSRNOT00000001154	ENSRNOG00000000866	1.33	1.74	0.59	3.51	3.91	2.61	0	1.85	2.27
Vars	valyl-tRNA synthetase [Source:RGD Symbol;Acc:3950]	ENSRNOT00000001160	ENSRNOG00000000867	14.28	9.15	20.56	6.83	8.28	7.83	4.31	4.06	4.88
Vars	valyl-tRNA synthetase [Source:RGD Symbol;Acc:3950]	ENSRNOT00000081628	ENSRNOG00000000867	1.88	2.02	6.09	0.42	0.09	0.1	0.28	0.1	0.43
Vars	valyl-tRNA synthetase [Source:RGD Symbol;Acc:3950]	ENSRNOT00000087594	ENSRNOG00000000867	13.16	6.96	18.68	9.19	9.17	13.25	7.78	3.99	5.76
Vars	valyl-tRNA synthetase [Source:RGD Symbol;Acc:3950]	ENSRNOT00000087861	ENSRNOG00000000867	0	0	1.12	0	0	0	0	0	0.32
Arhgef6	Rac/Cdc42 guanine nucleotide exchange factor 6 [Source:RGD Symbol;Acc:1359674]	ENSRNOT00000001158	ENSRNOG00000000869	0.92	1.09	1.64	1.03	1.92	0.9	0.45	0.17	0.21
Cd40lg	CD40 ligand [Source:RGD Symbol;Acc:708418]	ENSRNOT00000001162	ENSRNOG00000000871	0.11	0.02	0.09	0.1	0.09	0.04	0.08	0.03	0.04
Brs3	bombesin receptor subtype 3 [Source:RGD Symbol;Acc:628645]	ENSRNOT00000001164	ENSRNOG00000000873	0	0	0	0	0	0	0	0	0
Fhl1	four and a half LIM domains 1 [Source:RGD Symbol;Acc:2615]	ENSRNOT00000001169	ENSRNOG00000000875	0	0	0	0.19	0.35	0	0	0	0
Fhl1	four and a half LIM domains 1 [Source:RGD Symbol;Acc:2615]	ENSRNOT00000043820	ENSRNOG00000000875	0	0	0	0	0	0	0	0	0
Fhl1	four and a half LIM domains 1 [Source:RGD Symbol;Acc:2615]	ENSRNOT00000083502	ENSRNOG00000000875	0.15	0.07	0	0.08	0	0	0	0.05	0
Fhl1	four and a half LIM domains 1 [Source:RGD Symbol;Acc:2615]	ENSRNOT00000084594	ENSRNOG00000000875	0.71	0	0.79	0	0	0.72	0	0	0
Fhl1	four and a half LIM domains 1 [Source:RGD Symbol;Acc:2615]	ENSRNOT00000087274	ENSRNOG00000000875	0	0.58	0	0.67	0.76	0.33	0.75	0.33	0.24
Slc44a4	solute carrier family 44, member 4 [Source:RGD Symbol;Acc:1303167]	ENSRNOT00000001174	ENSRNOG00000000878	0.45	0.66	0.59	0.78	0.85	0.47	0.75	0.71	0.43
Slc9a6	solute carrier family 9 member A6 [Source:RGD Symbol;Acc:1563582]	ENSRNOT00000066809	ENSRNOG00000000879	1.2	1.82	1.51	1.57	1.33	1.21	1.78	1.6	1.99
Mmgt1	membrane magnesium transporter 1 [Source:RGD Symbol;Acc:1566339]	ENSRNOT00000001179	ENSRNOG00000000881	6.05	6.91	5.37	5.72	4.36	4.49	8.1	6.19	6.57
Auts2	autism susceptibility candidate 2-like [Source:NCBI gene;Acc:100362819]	ENSRNOT00000001182	ENSRNOG00000000885	0.07	0.03	0.06	0	0.02	0	0	0.01	0
Caln1	calneuron 1 [Source:RGD Symbol;Acc:1305843]	ENSRNOT00000001185	ENSRNOG00000000886	0	0	0	0	0	0.1	0	0.08	0.09
AABR07035098.1		ENSRNOT00000001186	ENSRNOG00000000887	0	0	0	0	0	0	0	0	0
Sbds	SBDS, ribosome maturation factor [Source:RGD Symbol;Acc:1311043]	ENSRNOT00000001190	ENSRNOG00000000888	25.7	23.32	32.02	20.95	21.37	23.06	21.02	17.84	18.82
AABR07011057.1		ENSRNOT00000001187	ENSRNOG00000000889	0	0	0	0	0	0.02	0	0	0
AABR07011057.1		ENSRNOT00000076491	ENSRNOG00000000889	0.61	0	0.02	0.02	0	0	0.3	0	0.02
AABR07035107.1		ENSRNOT00000035992	ENSRNOG00000000891	0.42	0	0	0.64	0	0	0.22	0	0.22
Tmem248	transmembrane protein 248 [Source:RGD Symbol;Acc:1303319]	ENSRNOT00000058725	ENSRNOG00000000893	0.12	0.18	0	0.24	0.32	0.27	0	0.09	0.1
Tmem248	transmembrane protein 248 [Source:RGD Symbol;Acc:1303319]	ENSRNOT00000086175	ENSRNOG00000000893	44.22	47.8	55.74	38.86	45.1	45.78	35.44	32.16	47.03
Fry	FRY microtubule binding protein [Source:RGD Symbol;Acc:1307034]	ENSRNOT00000041365	ENSRNOG00000000894	0	0	0	0.01	0	0	0	0	0.01
Fry	FRY microtubule binding protein [Source:RGD Symbol;Acc:1307034]	ENSRNOT00000075920	ENSRNOG00000000894	0.02	0.09	0.02	0	0.06	0.05	0	0	0
Fry	FRY microtubule binding protein [Source:RGD Symbol;Acc:1307034]	ENSRNOT00000076483	ENSRNOG00000000894	0.14	0.18	0.06	0.18	0.13	0	0.1	0	0
Fry	FRY microtubule binding protein [Source:RGD Symbol;Acc:1307034]	ENSRNOT00000077167	ENSRNOG00000000894	0	0.09	0.08	0	0.24	0.25	0.05	0.08	0.11
Rabgef1	RAB guanine nucleotide exchange factor 1 [Source:RGD Symbol;Acc:1307295]	ENSRNOT00000001196	ENSRNOG00000000895	0	0	0	0	0	0	0	0	0
AABR07070892.1		ENSRNOT00000001195	ENSRNOG00000000896	0	0	0	0	0	0	0	0	0
Rxfp2	relaxin family peptide receptor 2 [Source:RGD Symbol;Acc:1309449]	ENSRNOT00000001197	ENSRNOG00000000897	0	0	0	0	0	0	0	0	0
Tpst1	tyrosylprotein sulfotransferase 1 [Source:RGD Symbol;Acc:1308473]	ENSRNOT00000001200	ENSRNOG00000000900	3.23	4.11	1.9	3.46	1.54	1.34	5.23	6.2	6.61
Tpst1	tyrosylprotein sulfotransferase 1 [Source:RGD Symbol;Acc:1308473]	ENSRNOT00000065868	ENSRNOG00000000900	11.43	22.08	12.58	20.3	14.49	19.16	36.24	33.9	39.62
Tpst1	tyrosylprotein sulfotransferase 1 [Source:RGD Symbol;Acc:1308473]	ENSRNOT00000084968	ENSRNOG00000000900	6.38	10.64	4.17	9.04	13.44	9.44	24.59	16.17	20.67
Crcp	CGRP receptor component [Source:RGD Symbol;Acc:620753]	ENSRNOT00000001202	ENSRNOG00000000901	2.63	5.78	3.84	5.6	5.17	3.93	5.83	4.52	4.2
Crcp	CGRP receptor component [Source:RGD Symbol;Acc:620753]	ENSRNOT00000079176	ENSRNOG00000000901	6.53	13.58	13.23	7.15	7.4	7.04	9.86	6.03	14.45
Hsph1	heat shock protein family H (Hsp110) member 1 [Source:RGD Symbol;Acc:1311609]	ENSRNOT00000001201	ENSRNOG00000000902	61.82	26.07	79.52	13.65	10.3	10.8	20.56	20.96	40.29
Asl	argininosuccinate lyase [Source:RGD Symbol;Acc:619974]	ENSRNOT00000001211	ENSRNOG00000000903	213.23	308.17	203.79	204.22	195.05	224.68	292.47	314.89	467.48
Wdr95	WD40 repeat domain 95 [Source:RGD Symbol;Acc:1561029]	ENSRNOT00000001203	ENSRNOG00000000904	0	0	0	0	0	0	0	0	0
Wdr95	WD40 repeat domain 95 [Source:RGD Symbol;Acc:1561029]	ENSRNOT00000061252	ENSRNOG00000000904	0	0	0	0	0	0	0	0	0
Tex26	testis expressed 26 [Source:RGD Symbol;Acc:1560846]	ENSRNOT00000061246	ENSRNOG00000000905	0	0	0	0	0	0	0	0	0
Medag	mesenteric estrogen-dependent adipogenesis [Source:RGD Symbol;Acc:1307396]	ENSRNOT00000001205	ENSRNOG00000000906	0.03	0.12	0.02	0.02	0	0	0	0.02	0
Alox5ap	arachidonate 5-lipoxygenase activating protein [Source:RGD Symbol;Acc:2097]	ENSRNOT00000001207	ENSRNOG00000000907	2.52	3.09	4.35	3.26	6.24	5.27	0.87	0.9	0.87
Uspl1	ubiquitin specific peptidase like 1 [Source:RGD Symbol;Acc:1310835]	ENSRNOT00000001210	ENSRNOG00000000909	0.71	0.35	1.34	1.31	0.92	0	0.82	0	0.96
Uspl1	ubiquitin specific peptidase like 1 [Source:RGD Symbol;Acc:1310835]	ENSRNOT00000072129	ENSRNOG00000000909	3.5	1.51	1.76	0.17	0.32	0.77	1.37	2.55	1.99
Gusb	glucuronidase, beta [Source:RGD Symbol;Acc:2772]	ENSRNOT00000001215	ENSRNOG00000000913	12.34	15.02	11.14	15.36	17.09	15.24	17.4	16.21	17.06
Gusb	glucuronidase, beta [Source:RGD Symbol;Acc:2772]	ENSRNOT00000041645	ENSRNOG00000000913	0.42	0.28	0.37	0.18	0.28	0.08	0.34	0.55	0.08
LOC100910196	katanin p60 ATPase-containing subunit A-like 1-like [Source:RGD Symbol;Acc:6499844]	ENSRNOT00000001219	ENSRNOG00000000916	0	0.09	0.1	0	0	0	0	0	0
Nupr2	nuclear protein 2, transcriptional regulator [Source:RGD Symbol;Acc:1560258]	ENSRNOT00000001218	ENSRNOG00000000917	8.04	4.62	10.1	17.86	14.09	20.59	12.04	6.83	0
Zbed5	zinc finger, BED-type containing 5 [Source:RGD Symbol;Acc:1559988]	ENSRNOT00000001220	ENSRNOG00000000918	12.68	14.89	11.33	11.72	13.83	15.99	21.06	17.9	16.94
Phkg1	phosphorylase kinase catalytic subunit gamma 1 [Source:RGD Symbol;Acc:3325]	ENSRNOT00000001222	ENSRNOG00000000920	0.04	0.31	0	0.15	0.1	0.2	0	0.06	0
Ubl3	ubiquitin-like 3 [Source:RGD Symbol;Acc:1305431]	ENSRNOT00000061229	ENSRNOG00000000921	54.03	47.76	52.28	37.67	40.11	38.24	31.94	25.37	30.19
Sumf2	sulfatase modifying factor 2 [Source:RGD Symbol;Acc:1563253]	ENSRNOT00000001224	ENSRNOG00000000922	3.47	3.86	2.99	4.13	3.66	3.73	4.44	4.16	3.55
Sumf2	sulfatase modifying factor 2 [Source:RGD Symbol;Acc:1563253]	ENSRNOT00000093142	ENSRNOG00000000922	0.17	0	0.29	0	0	0.53	0	0	0
Sumf2	sulfatase modifying factor 2 [Source:RGD Symbol;Acc:1563253]	ENSRNOT00000093294	ENSRNOG00000000922	7.11	11.67	5.55	10.35	10.13	12.25	12.29	9.89	10.77
Cct6a	chaperonin containing TCP1 subunit 6A [Source:RGD Symbol;Acc:1304763]	ENSRNOT00000001227	ENSRNOG00000000923	59.73	39.03	69.29	28.7	29.11	23.83	33.06	25.63	32.23
Cct6a	chaperonin containing TCP1 subunit 6A [Source:RGD Symbol;Acc:1304763]	ENSRNOT00000093152	ENSRNOG00000000923	0	0.35	0	0	0	0.36	0	0	0
Cct6a	chaperonin containing TCP1 subunit 6A [Source:RGD Symbol;Acc:1304763]	ENSRNOT00000093591	ENSRNOG00000000923	0.08	0.16	0.14	0.15	0	0	0.15	0.06	0.14
Slc7a1	solute carrier family 7 member 1 [Source:RGD Symbol;Acc:3716]	ENSRNOT00000001234	ENSRNOG00000000924	0.63	0.34	1.56	0.19	0.27	0.2	0.03	0.04	0.06
Slc7a1	solute carrier family 7 member 1 [Source:RGD Symbol;Acc:3716]	ENSRNOT00000082850	ENSRNOG00000000924	0.03	0	0	0	0	0	0	0	0
Slc7a1	solute carrier family 7 member 1 [Source:RGD Symbol;Acc:3716]	ENSRNOT00000089804	ENSRNOG00000000924	0	0	0	0	0	0	0	0	0
Psph	phosphoserine phosphatase [Source:RGD Symbol;Acc:1308764]	ENSRNOT00000001228	ENSRNOG00000000925	4.33	5.33	8.43	10.53	9	8.59	6.71	5.71	4.66
Psph	phosphoserine phosphatase [Source:RGD Symbol;Acc:1308764]	ENSRNOT00000093331	ENSRNOG00000000925	0	0.33	0.15	0	0	0	0.16	0	0
Mrps17	mitochondrial ribosomal protein S17 [Source:RGD Symbol;Acc:1307650]	ENSRNOT00000001229	ENSRNOG00000000926	0.15	0.23	0.32	0.55	0.22	0.4	0.23	0.07	0.21
Mrps17	mitochondrial ribosomal protein S17 [Source:RGD Symbol;Acc:1307650]	ENSRNOT00000093402	ENSRNOG00000000926	0	0	0	0	0	0	0	0	0
Mrps17	mitochondrial ribosomal protein S17 [Source:RGD Symbol;Acc:1307650]	ENSRNOT00000093534	ENSRNOG00000000926	30.57	31.51	32.68	32.13	35.93	41.83	34.39	28.92	27.03
Sfswap	splicing factor SWAP [Source:RGD Symbol;Acc:1305004]	ENSRNOT00000001235	ENSRNOG00000000931	0.16	0	0.53	0.18	0.4	0.33	0	0.15	0.27
Sfswap	splicing factor SWAP [Source:RGD Symbol;Acc:1305004]	ENSRNOT00000077977	ENSRNOG00000000931	0.32	0.08	0.16	0.31	0	0	0	0	0.14
Sfswap	splicing factor SWAP [Source:RGD Symbol;Acc:1305004]	ENSRNOT00000093199	ENSRNOG00000000931	0	0.13	0.23	0.26	0	0.26	0	0	0.12
Sfswap	splicing factor SWAP [Source:RGD Symbol;Acc:1305004]	ENSRNOT00000093237	ENSRNOG00000000931	0.52	0.71	0.4	1.23	0	0.68	0.69	0.51	0
Sfswap	splicing factor SWAP [Source:RGD Symbol;Acc:1305004]	ENSRNOT00000093278	ENSRNOG00000000931	0	0	0	0	0.53	0.12	0.14	0.17	0.01
Sfswap	splicing factor SWAP [Source:RGD Symbol;Acc:1305004]	ENSRNOT00000093286	ENSRNOG00000000931	1.69	2.79	2.02	1.41	2.38	2.75	1.17	1.32	1.23
Sfswap	splicing factor SWAP [Source:RGD Symbol;Acc:1305004]	ENSRNOT00000093391	ENSRNOG00000000931	0	0	0	0	0.1	0	0	0.19	0
Sfswap	splicing factor SWAP [Source:RGD Symbol;Acc:1305004]	ENSRNOT00000093652	ENSRNOG00000000931	0.11	0	0.2	0	0.19	0	0	0.09	0.1
Sfswap	splicing factor SWAP [Source:RGD Symbol;Acc:1305004]	ENSRNOT00000093734	ENSRNOG00000000931	0	0	0	0.05	0	0	0	0	0
Piwil1	piwi-like RNA-mediated gene silencing 1 [Source:RGD Symbol;Acc:1306980]	ENSRNOT00000001238	ENSRNOG00000000934	0	0	0	0	0	0	0	0	0
Stx2	syntaxin 2 [Source:RGD Symbol;Acc:2558]	ENSRNOT00000001242	ENSRNOG00000000936	1.38	2.8	3.31	4.78	2.97	2.8	3.52	1.55	1.36
Stx2	syntaxin 2 [Source:RGD Symbol;Acc:2558]	ENSRNOT00000037296	ENSRNOG00000000936	0.68	0	0	0.23	0.1	0	0	0	0
Slc46a3	solute carrier family 46, member 3 [Source:RGD Symbol;Acc:1307594]	ENSRNOT00000001243	ENSRNOG00000000937	3.63	4.57	3.15	5.2	7.39	2.74	6.28	5.17	5.8
Ran	RAN, member RAS oncogene family [Source:RGD Symbol;Acc:620367]	ENSRNOT00000001247	ENSRNOG00000000938	91.21	74.58	111.22	61.46	64.45	59.96	55.13	46.21	52.88
Flt1	FMS-related tyrosine kinase 1 [Source:RGD Symbol;Acc:2621]	ENSRNOT00000001248	ENSRNOG00000000940	2.52	2.46	2.62	1.03	0.93	0.56	0.9	0.56	0.6
Pan3	poly(A) specific ribonuclease subunit PAN3 [Source:RGD Symbol;Acc:1590880]	ENSRNOT00000044134	ENSRNOG00000000942	0.29	0.13	0.25	0.18	0.1	0.03	0	0	0.12
AC136867.1		ENSRNOT00000001251	ENSRNOG00000000943	0	0	0	0	0	0	0	0	0
Gsx1	GS homeobox 1 [Source:RGD Symbol;Acc:1310020]	ENSRNOT00000001260	ENSRNOG00000000952	0	0	0	0	0	0	0	0	0
Polr1d	RNA polymerase I and III subunit D [Source:RGD Symbol;Acc:1564358]	ENSRNOT00000001261	ENSRNOG00000000954	18.01	14.71	20.58	15.42	19.31	17.49	15.97	10.47	13.68
Lnx2	ligand of numb-protein X 2 [Source:RGD Symbol;Acc:1308222]	ENSRNOT00000001263	ENSRNOG00000000955	1.11	1.41	1.74	3.35	2.44	2.5	2.96	4.13	2.87
Rasl11a	RAS-like family 11 member A [Source:RGD Symbol;Acc:1303231]	ENSRNOT00000001264	ENSRNOG00000000956	0.02	0	0.33	0	0	0	0	0	0
Rasl11a	RAS-like family 11 member A [Source:RGD Symbol;Acc:1303231]	ENSRNOT00000087449	ENSRNOG00000000956	0.46	0.23	0	0.64	1.2	1.3	1.08	0.24	0.79
Rpl21	ribosomal protein L21 [Source:RGD Symbol;Acc:68390]	ENSRNOT00000001265	ENSRNOG00000000957	499.58	505.5	639.85	458.14	589.77	546.03	533.22	345.01	385.86
AABR07055943.1		ENSRNOT00000001268	ENSRNOG00000000958	0	0	0	0	0	0	0	0	0
Glt1d1	glycosyltransferase 1 domain containing 1 [Source:RGD Symbol;Acc:1304896]	ENSRNOT00000064526	ENSRNOG00000000961	1.9	2.31	1.94	2.42	3.57	2.53	0.95	1.17	1.09
Slc15a4	solute carrier family 15 member 4 [Source:RGD Symbol;Acc:708469]	ENSRNOT00000001277	ENSRNOG00000000962	9.6	8.53	10.04	6.98	6.05	4.91	4.89	4.51	4.93
Tmem132c	transmembrane protein 132C [Source:RGD Symbol;Acc:1583824]	ENSRNOT00000048474	ENSRNOG00000000963	0	0	0	0	0	0	0	0	0
AABR07036087.1	FSHD region 1-like 1 [Source:NCBI gene;Acc:689484]	ENSRNOT00000001279	ENSRNOG00000000964	0	0	0	0	0	0	0	0	0
Aacs	acetoacetyl-CoA synthetase [Source:RGD Symbol;Acc:708522]	ENSRNOT00000001292	ENSRNOG00000000967	0.74	0.53	1.07	0.39	0.89	0.59	0.55	0.23	0.65
Rnf6	ring finger protein 6 [Source:RGD Symbol;Acc:1306092]	ENSRNOT00000001282	ENSRNOG00000000968	1.01	1.35	2.03	1.54	2.7	0.29	2.07	1.33	1.58
Rnf6	ring finger protein 6 [Source:RGD Symbol;Acc:1306092]	ENSRNOT00000092401	ENSRNOG00000000968	6.82	7.25	6.84	6.4	4.77	6.02	5.9	5.75	5.38
Cyp3a18	cytochrome P450, family 3, subfamily a, polypeptide 18 [Source:RGD Symbol;Acc:628709]	ENSRNOT00000001285	ENSRNOG00000000969	156.37	477.53	177.41	385.62	287.49	298.98	656.93	332.45	281.99
Cyp3a18	cytochrome P450, family 3, subfamily a, polypeptide 18 [Source:RGD Symbol;Acc:628709]	ENSRNOT00000075671	ENSRNOG00000000969	0.31	0.23	0.07	0.23	0	0.05	0.7	0	1.17
Tex45	testis expressed 45 [Source:RGD Symbol;Acc:1563425]	ENSRNOT00000049512	ENSRNOG00000000973	0	0	0	0	0	0	0	0	0
Zfp358	zinc finger protein 358 [Source:RGD Symbol;Acc:1310416]	ENSRNOT00000001289	ENSRNOG00000000974	3.06	0.94	1.52	3.17	2.76	1.42	3.37	1.87	1.34
Mcoln1	mucolipin 1 [Source:RGD Symbol;Acc:1308953]	ENSRNOT00000001290	ENSRNOG00000000975	16.27	18.58	14.86	15.19	14.94	15.5	19.2	10.58	14.59
Pnpla6	patatin-like phospholipase domain containing 6 [Source:RGD Symbol;Acc:1564611]	ENSRNOT00000001298	ENSRNOG00000000977	0	0	0	0	0	0	0	0	0
Pnpla6	patatin-like phospholipase domain containing 6 [Source:RGD Symbol;Acc:1564611]	ENSRNOT00000072952	ENSRNOG00000000977	0.19	0.08	0	0.11	0.04	0.09	0.13	0	0.11
AABR07035374.1		ENSRNOT00000076813	ENSRNOG00000000978	2402.92	3883	1454.99	2865.15	1726.2	1316.21	1588.78	1496.32	1115.42
Bri3bp	Bri3 binding protein [Source:RGD Symbol;Acc:1561711]	ENSRNOT00000001295	ENSRNOG00000000979	1.64	1.15	2.98	2.16	2.59	1.92	2.25	1.46	2.51
Scarb1	scavenger receptor class B, member 1 [Source:RGD Symbol;Acc:2302]	ENSRNOT00000001299	ENSRNOG00000000981	0.33	0	0.53	0.46	0.26	0.6	0.28	0.72	0.15
Scarb1	scavenger receptor class B, member 1 [Source:RGD Symbol;Acc:2302]	ENSRNOT00000001301	ENSRNOG00000000981	0	0.15	0	0	0.22	0	0	0.07	0.13
Scarb1	scavenger receptor class B, member 1 [Source:RGD Symbol;Acc:2302]	ENSRNOT00000064276	ENSRNOG00000000981	50.69	46.43	36.72	45.42	47.53	49.15	49.91	63.96	50.32
Zfp394	zinc finger protein 394 [Source:RGD Symbol;Acc:628654]	ENSRNOT00000001302	ENSRNOG00000000983	3.74	3.78	3.66	2.41	2.45	2.13	2.19	2.28	3.36
Cpsf4	cleavage and polyadenylation specific factor 4 [Source:RGD Symbol;Acc:620440]	ENSRNOT00000042474	ENSRNOG00000000985	9.75	5.95	8.93	8.25	8.77	7.67	6.89	7.02	8.73
Cpsf4	cleavage and polyadenylation specific factor 4 [Source:RGD Symbol;Acc:620440]	ENSRNOT00000076369	ENSRNOG00000000985	4.56	2.96	4	4.71	2.92	5.19	4.78	2.68	4.08
Camsap3	calmodulin regulated spectrin-associated protein family, member 3 [Source:RGD Symbol;Acc:1597412]	ENSRNOT00000001305	ENSRNOG00000000986	0.3	0	0.41	1.09	1.23	0.56	0.85	0.14	0.41
Camsap3	calmodulin regulated spectrin-associated protein family, member 3 [Source:RGD Symbol;Acc:1597412]	ENSRNOT00000084906	ENSRNOG00000000986	0	0	0	0	0	0.69	0.87	0.12	0.84
Ptcd1	pentatricopeptide repeat domain 1 [Source:RGD Symbol;Acc:1311473]	ENSRNOT00000060924	ENSRNOG00000000987	0.44	0.55	0.17	0.47	0.69	0.18	0.51	0.76	0.83
Ptcd1	pentatricopeptide repeat domain 1 [Source:RGD Symbol;Acc:1311473]	ENSRNOT00000076896	ENSRNOG00000000987	3.42	3.34	3.01	2.78	2.58	2.84	1.97	2.48	2.14
Xab2	XPA binding protein 2 [Source:RGD Symbol;Acc:621217]	ENSRNOT00000001309	ENSRNOG00000000988	9.05	9.16	11.09	8.39	9.09	9.21	7.23	5.43	7.39
Bud31	BUD31 homolog [Source:RGD Symbol;Acc:621103]	ENSRNOT00000001307	ENSRNOG00000000989	29.83	26.99	40.27	28.08	27.51	31.31	24.44	19.24	25.17
Bud31	BUD31 homolog [Source:RGD Symbol;Acc:621103]	ENSRNOT00000075987	ENSRNOG00000000989	1.14	0.47	1.04	0.59	1	1.08	0	0.36	0.36
Bud31	BUD31 homolog [Source:RGD Symbol;Acc:621103]	ENSRNOT00000076149	ENSRNOG00000000989	5.6	2.74	6.87	6.06	5.55	4.59	1.67	0	0.84
Bud31	BUD31 homolog [Source:RGD Symbol;Acc:621103]	ENSRNOT00000076423	ENSRNOG00000000989	0	0	0	0	0	0.55	0.96	0	0
Bud31	BUD31 homolog [Source:RGD Symbol;Acc:621103]	ENSRNOT00000088603	ENSRNOG00000000989	0	0	0.72	1.07	2.38	0	1.55	0.31	0
Pdap1	PDGFA associated protein 1 [Source:RGD Symbol;Acc:620442]	ENSRNOT00000001310	ENSRNOG00000000990	57.18	60.23	67.38	55.99	61.29	62.28	61.34	46.04	58.69
Pdap1	PDGFA associated protein 1 [Source:RGD Symbol;Acc:620442]	ENSRNOT00000076383	ENSRNOG00000000990	0	0	0	0	0	0	0	0	0
Arpc1b	actin related protein 2/3 complex, subunit 1B [Source:RGD Symbol;Acc:2155]	ENSRNOT00000001315	ENSRNOG00000000991	69.66	59.38	105.83	69.64	121.39	90.42	32.55	24.87	36.61
Pcp2	Purkinje cell protein 2 [Source:RGD Symbol;Acc:1306217]	ENSRNOT00000001313	ENSRNOG00000000993	0	0	0	0	0	0	0	0	0
Stxbp2	syntaxin binding protein 2 [Source:RGD Symbol;Acc:619967]	ENSRNOT00000001322	ENSRNOG00000000994	2.82	2.48	2.86	1.67	1.01	0.43	0.64	2.21	1.86
Arpc1a	actin related protein 2/3 complex, subunit 1A [Source:RGD Symbol;Acc:620834]	ENSRNOT00000001319	ENSRNOG00000000996	39.74	41.58	44.05	35.56	39	40.47	39.68	27.93	37.5
Arpc1a	actin related protein 2/3 complex, subunit 1A [Source:RGD Symbol;Acc:620834]	ENSRNOT00000076021	ENSRNOG00000000996	7.3	8.68	7.24	9.89	9.48	15.72	11.16	10.09	12.25
Smurf1	SMAD specific E3 ubiquitin protein ligase 1 [Source:RGD Symbol;Acc:1594738]	ENSRNOT00000031901	ENSRNOG00000000999	0	0	0	0	0	0	0	0	0
Smurf1	SMAD specific E3 ubiquitin protein ligase 1 [Source:RGD Symbol;Acc:1594738]	ENSRNOT00000082989	ENSRNOG00000000999	2.26	1.97	2.7	2.42	2.46	2.09	1.97	2.14	1.77
Smurf1	SMAD specific E3 ubiquitin protein ligase 1 [Source:RGD Symbol;Acc:1594738]	ENSRNOT00000084577	ENSRNOG00000000999	1	0.87	1.17	0.59	1.44	0.81	0.34	0.41	1.02
Retn	resistin [Source:RGD Symbol;Acc:628781]	ENSRNOT00000001325	ENSRNOG00000001001	0	0	0	0	0.39	0	0	0	0
Retn	resistin [Source:RGD Symbol;Acc:628781]	ENSRNOT00000091197	ENSRNOG00000001001	0	0	0	0.05	0	0	0	0	0
Trappc5	trafficking protein particle complex 5 [Source:RGD Symbol;Acc:1563971]	ENSRNOT00000001327	ENSRNOG00000001003	13.13	11.08	14.11	8.78	12.61	10.01	10.67	8.92	8.61
Ncor2	nuclear receptor co-repressor 2 [Source:RGD Symbol;Acc:1310293]	ENSRNOT00000001334	ENSRNOG00000001004	0	0.13	0	0	0	0	0	0	0
Ncor2	nuclear receptor co-repressor 2 [Source:RGD Symbol;Acc:1310293]	ENSRNOT00000084236	ENSRNOG00000001004	0	0	0	0	0	0	0	0	0
Fcer2	Fc fragment of IgE receptor II [Source:RGD Symbol;Acc:619997]	ENSRNOT00000001332	ENSRNOG00000001005	0	0	0.35	0.33	0.71	0.49	0.14	0.02	0
Fcer2	Fc fragment of IgE receptor II [Source:RGD Symbol;Acc:619997]	ENSRNOT00000001333	ENSRNOG00000001005	0.18	0.15	0	0	0	0	0	0	0.05
Nptx2	neuronal pentraxin 2 [Source:RGD Symbol;Acc:1309447]	ENSRNOT00000001331	ENSRNOG00000001006	0.08	0.04	0.04	0.11	0.02	0.02	0.24	0.62	0.06
Nptx2	neuronal pentraxin 2 [Source:RGD Symbol;Acc:1309447]	ENSRNOT00000092271	ENSRNOG00000001006	0	0	0	0.05	0	0	0	0	0
Baiap2l1	BAI1-associated protein 2-like 1 [Source:RGD Symbol;Acc:1308452]	ENSRNOT00000060843	ENSRNOG00000001007	21.35	11.48	16.3	15.71	10.42	12.11	6.24	10.71	12.41
Baiap2l1	BAI1-associated protein 2-like 1 [Source:RGD Symbol;Acc:1308452]	ENSRNOT00000092440	ENSRNOG00000001007	0	0	0	0	0	0	0	0	0
Baiap2l1	BAI1-associated protein 2-like 1 [Source:RGD Symbol;Acc:1308452]	ENSRNOT00000092610	ENSRNOG00000001007	0.78	0.75	0.63	0	0.49	0	1.15	0.62	0.37
Bri3	brain protein I3 [Source:RGD Symbol;Acc:1309187]	ENSRNOT00000001336	ENSRNOG00000001009	21.32	55.4	53.95	19.88	17.46	20.83	13.11	9.55	21.02
Bri3	brain protein I3 [Source:RGD Symbol;Acc:1309187]	ENSRNOT00000092249	ENSRNOG00000001009	0.27	0.82	1.44	0.27	0	0	0	0	0.24
Bri3	brain protein I3 [Source:RGD Symbol;Acc:1309187]	ENSRNOT00000092432	ENSRNOG00000001009	0	0	0	0	0	0	0	0	0
Bri3	brain protein I3 [Source:RGD Symbol;Acc:1309187]	ENSRNOT00000092487	ENSRNOG00000001009	50.44	43.89	13.77	71.4	79.22	78.95	46.53	42.15	38.72
Bri3	brain protein I3 [Source:RGD Symbol;Acc:1309187]	ENSRNOT00000092576	ENSRNOG00000001009	0.51	0.87	0.59	0.39	0.35	0.8	0.54	0.61	1.17
Bri3	brain protein I3 [Source:RGD Symbol;Acc:1309187]	ENSRNOT00000092687	ENSRNOG00000001009	0.41	0.21	0.55	0	0.71	0.2	0	0.16	0.36
Tecpr1	tectonin beta-propeller repeat containing 1 [Source:RGD Symbol;Acc:1306873]	ENSRNOT00000001347	ENSRNOG00000001010	3.76	4.47	4.63	4.23	4.51	3.23	3.31	3.75	3.15
Tecpr1	tectonin beta-propeller repeat containing 1 [Source:RGD Symbol;Acc:1306873]	ENSRNOT00000092331	ENSRNOG00000001010	0	0	0	0	0	0	0	0	0
Tecpr1	tectonin beta-propeller repeat containing 1 [Source:RGD Symbol;Acc:1306873]	ENSRNOT00000092700	ENSRNOG00000001010	0	0	0	0	0.21	0	0	0	0.17
Tecpr1	tectonin beta-propeller repeat containing 1 [Source:RGD Symbol;Acc:1306873]	ENSRNOT00000092724	ENSRNOG00000001010	0	0	0.3	0.16	0.3	0.17	0	0.13	0
Tecpr1	tectonin beta-propeller repeat containing 1 [Source:RGD Symbol;Acc:1306873]	ENSRNOT00000092730	ENSRNOG00000001010	0	0.93	0	0	0.28	0	0	0	0
Rflna	refilin A [Source:RGD Symbol;Acc:1588777]	ENSRNOT00000001337	ENSRNOG00000001011	0.11	0.07	0.16	0.43	0.23	0.29	0.04	0.03	0.13
Cd209	CD209 molecule [Source:RGD Symbol;Acc:1561104]	ENSRNOT00000001344	ENSRNOG00000001017	0	0	0	0	0	0	0	0	0
LOC100363064	rCG58956-like [Source:RGD Symbol;Acc:2324825]	ENSRNOT00000042857	ENSRNOG00000001027	0	0	0	0	0	0	0	0	0
Tsc22d1	TSC22 domain family, member 1 [Source:RGD Symbol;Acc:3850]	ENSRNOT00000001360	ENSRNOG00000001030	34.58	63.26	30.31	184.17	110.62	136.85	32.73	47.47	30.52
Tsc22d1	TSC22 domain family, member 1 [Source:RGD Symbol;Acc:3850]	ENSRNOT00000058206	ENSRNOG00000001030	0.34	0.29	0.63	0.18	0.66	0.19	0.16	0.11	0.11
Ocm2	oncomodulin 2 [Source:RGD Symbol;Acc:3222]	ENSRNOT00000043439	ENSRNOG00000001031	0	0	0	0	0	0	0	0	0
Ocm2	oncomodulin 2 [Source:RGD Symbol;Acc:3222]	ENSRNOT00000092601	ENSRNOG00000001031	0	0	0	0	0.12	0	0	0	0
Ccz1b	CCZ1 homolog B, vacuolar protein trafficking and biogenesis associated [Source:RGD Symbol;Acc:1306410]	ENSRNOT00000001365	ENSRNOG00000001032	16.34	15.68	18.84	16.47	19.61	19.4	15.8	14.42	14.75
Ccz1b	CCZ1 homolog B, vacuolar protein trafficking and biogenesis associated [Source:RGD Symbol;Acc:1306410]	ENSRNOT00000080567	ENSRNOG00000001032	0	0	0	0	0	0	0	0	0
Ccz1b	CCZ1 homolog B, vacuolar protein trafficking and biogenesis associated [Source:RGD Symbol;Acc:1306410]	ENSRNOT00000092304	ENSRNOG00000001032	0	0	0	0.13	0	0.11	0.11	0	0
Ccz1b	CCZ1 homolog B, vacuolar protein trafficking and biogenesis associated [Source:RGD Symbol;Acc:1306410]	ENSRNOT00000092392	ENSRNOG00000001032	0.1	0.11	0.09	0	0	0	0	0.08	0
Ccz1b	CCZ1 homolog B, vacuolar protein trafficking and biogenesis associated [Source:RGD Symbol;Acc:1306410]	ENSRNOT00000092402	ENSRNOG00000001032	0	0	0	0	0	0	0	0	0
Ccz1b	CCZ1 homolog B, vacuolar protein trafficking and biogenesis associated [Source:RGD Symbol;Acc:1306410]	ENSRNOT00000092412	ENSRNOG00000001032	0.51	0.38	0.12	0.39	0.37	0.41	0.64	0	0.23
Ccz1b	CCZ1 homolog B, vacuolar protein trafficking and biogenesis associated [Source:RGD Symbol;Acc:1306410]	ENSRNOT00000092544	ENSRNOG00000001032	0	0.24	0.22	0	0	0	0.23	0.57	0
Ccz1b	CCZ1 homolog B, vacuolar protein trafficking and biogenesis associated [Source:RGD Symbol;Acc:1306410]	ENSRNOT00000092587	ENSRNOG00000001032	1.37	1.3	1.31	0.89	1.25	0.82	1.27	0.75	0.72
Nufip1	nuclear FMR1 interacting protein 1 [Source:RGD Symbol;Acc:1359440]	ENSRNOT00000001366	ENSRNOG00000001033	7.2	5.41	8.39	6.15	5.46	7.01	3.71	3.6	4.41
Evi5l	ecotropic viral integration site 5-like [Source:RGD Symbol;Acc:1561962]	ENSRNOT00000001367	ENSRNOG00000001034	0	0.15	0	0	0.24	0	0.24	0	0
Evi5l	ecotropic viral integration site 5-like [Source:RGD Symbol;Acc:1561962]	ENSRNOT00000034124	ENSRNOG00000001034	0.1	0.29	0.5	0.34	0.28	0.28	0.34	0	0.06
Evi5l	ecotropic viral integration site 5-like [Source:RGD Symbol;Acc:1561962]	ENSRNOT00000077396	ENSRNOG00000001034	1	2.3	1.2	2.08	1.22	1.48	1.28	1.84	1.24
Evi5l	ecotropic viral integration site 5-like [Source:RGD Symbol;Acc:1561962]	ENSRNOT00000079918	ENSRNOG00000001034	0.8	1.07	0.29	1.79	0.91	0	0	0.35	0.19
Gtf2h3	general transcription factor IIH subunit 3 [Source:RGD Symbol;Acc:1305494]	ENSRNOT00000001368	ENSRNOG00000001035	2.72	2.87	3.5	3.4	3.42	3.67	2.02	1.65	2.26
Rsph10b	radial spoke head 10 homolog B [Source:RGD Symbol;Acc:1311893]	ENSRNOT00000034483	ENSRNOG00000001036	0	0	0.02	0.02	0	0.02	0	0.03	0
Rsph10b	radial spoke head 10 homolog B [Source:RGD Symbol;Acc:1311893]	ENSRNOT00000092526	ENSRNOG00000001036	0	0	0	0	0.03	0	0	0	0
Gpalpp1	GPALPP motifs containing 1 [Source:RGD Symbol;Acc:1307254]	ENSRNOT00000001371	ENSRNOG00000001037	9.46	8.85	11.43	8.79	9.26	7.65	8.65	5.79	6.59
Eif2b1	eukaryotic translation initiation factor 2B subunit alpha [Source:RGD Symbol;Acc:620819]	ENSRNOT00000001373	ENSRNOG00000001039	10.13	7.92	11.41	8.12	8.33	9.77	7.78	5.43	6.5
Eif2b1	eukaryotic translation initiation factor 2B subunit alpha [Source:RGD Symbol;Acc:620819]	ENSRNOT00000077380	ENSRNOG00000001039	0	0	0	0	0	0	0	0	0
Eif2b1	eukaryotic translation initiation factor 2B subunit alpha [Source:RGD Symbol;Acc:620819]	ENSRNOT00000092416	ENSRNOG00000001039	0.16	0	0	0	0	0.37	0	0.51	0
Eif2b1	eukaryotic translation initiation factor 2B subunit alpha [Source:RGD Symbol;Acc:620819]	ENSRNOT00000092699	ENSRNOG00000001039	0	0.07	0.26	0.06	0.06	0	0.12	0	0.31
Eif2b1	eukaryotic translation initiation factor 2B subunit alpha [Source:RGD Symbol;Acc:620819]	ENSRNOT00000092733	ENSRNOG00000001039	2.49	1.61	1.43	1.92	2.06	2.22	0.79	1.85	1.06
Pms2	PMS1 homolog 2, mismatch repair system component [Source:RGD Symbol;Acc:1305483]	ENSRNOT00000067021	ENSRNOG00000001040	0.18	0	0	0	0	0	0	0	0.24
Pms2	PMS1 homolog 2, mismatch repair system component [Source:RGD Symbol;Acc:1305483]	ENSRNOT00000078603	ENSRNOG00000001040	1.99	2.59	2.49	2.41	1.99	1.68	1.72	1.45	1.53
Ddx55	DEAD-box helicase 55 [Source:RGD Symbol;Acc:2324094]	ENSRNOT00000001387	ENSRNOG00000001043	3.48	2.61	3.91	2.92	3.03	3.67	2.25	2.18	2.53
Aimp2	aminoacyl tRNA synthetase complex-interacting multifunctional protein 2 [Source:RGD Symbol;Acc:1560787]	ENSRNOT00000001379	ENSRNOG00000001044	14.1	12.28	19.03	9.66	9.94	10.35	8.35	8.26	12.15
Aimp2	aminoacyl tRNA synthetase complex-interacting multifunctional protein 2 [Source:RGD Symbol;Acc:1560787]	ENSRNOT00000092233	ENSRNOG00000001044	4.43	2.19	4.82	0.61	0.66	2.1	0.54	0.93	0
Map2k7	mitogen activated protein kinase kinase 7 [Source:RGD Symbol;Acc:1560043]	ENSRNOT00000061821	ENSRNOG00000001047	4.72	2.38	4.41	3.89	3.11	1.32	1.41	2.41	3.6
Map2k7	mitogen activated protein kinase kinase 7 [Source:RGD Symbol;Acc:1560043]	ENSRNOT00000084460	ENSRNOG00000001047	0.74	1.64	1.38	0.21	2.01	2.22	1.56	0.15	0
Ankrd61	ankyrin repeat domain 61 [Source:RGD Symbol;Acc:1586393]	ENSRNOT00000001382	ENSRNOG00000001048	0.25	0.04	0.11	0.04	0.07	0.04	0	0	0.07
Ankrd61	ankyrin repeat domain 61 [Source:RGD Symbol;Acc:1586393]	ENSRNOT00000092462	ENSRNOG00000001048	0	0	0	0	0	0	0	0	0
Tpt1	tumor protein, translationally-controlled 1 [Source:RGD Symbol;Acc:621623]	ENSRNOT00000001383	ENSRNOG00000001049	1247.02	1310.11	1532.5	1200.12	1563.96	1562.58	1415.53	921.61	1057.24
Eif2ak1	eukaryotic translation initiation factor 2 alpha kinase 1 [Source:RGD Symbol;Acc:70883]	ENSRNOT00000001392	ENSRNOG00000001050	27.28	30.15	25.63	23.9	24.42	20.38	23.37	23.87	25.68
Eif2ak1	eukaryotic translation initiation factor 2 alpha kinase 1 [Source:RGD Symbol;Acc:70883]	ENSRNOT00000079836	ENSRNOG00000001050	0.3	0.53	0.91	0.51	0.81	0.59	0.63	0.53	0.87
Eif2ak1	eukaryotic translation initiation factor 2 alpha kinase 1 [Source:RGD Symbol;Acc:70883]	ENSRNOT00000092346	ENSRNOG00000001050	5.19	9.02	4.56	4.26	4.95	5.15	6.63	4.63	5.07
Eif2ak1	eukaryotic translation initiation factor 2 alpha kinase 1 [Source:RGD Symbol;Acc:70883]	ENSRNOT00000092482	ENSRNOG00000001050	0	0.2	0.36	0	0	0	0.43	0	0
Slc25a30	solute carrier family 25, member 30 [Source:RGD Symbol;Acc:1359702]	ENSRNOT00000001389	ENSRNOG00000001052	23.6	49.65	8.53	6.93	6.1	4.97	26.61	46.96	15.32
Tmed2	transmembrane p24 trafficking protein 2 [Source:RGD Symbol;Acc:69243]	ENSRNOT00000001397	ENSRNOG00000001053	147.26	133.12	168.98	137.08	124.2	121.12	124.5	95.76	109.52
Rilpl1	Rab interacting lysosomal protein-like 1 [Source:RGD Symbol;Acc:1307973]	ENSRNOT00000001401	ENSRNOG00000001055	2.19	2.03	2.58	1.91	2.46	1.83	3.18	2.23	2.41
Rilpl1	Rab interacting lysosomal protein-like 1 [Source:RGD Symbol;Acc:1307973]	ENSRNOT00000090831	ENSRNOG00000001055	0	0	0	0	0.07	0.06	0.1	0	0
Snapc2	small nuclear RNA activating complex, polypeptide 2 [Source:RGD Symbol;Acc:1304589]	ENSRNOT00000001398	ENSRNOG00000001056	5.67	4.87	5.59	4.4	6.32	6.25	2.66	2.6	3.18
Ctxn1	cortexin 1 [Source:RGD Symbol;Acc:2449]	ENSRNOT00000001399	ENSRNOG00000001057	0.16	0.05	0	0.05	0.09	0	0.05	0.17	0.05
Timm44	translocase of inner mitochondrial membrane 44 [Source:RGD Symbol;Acc:3864]	ENSRNOT00000001409	ENSRNOG00000001058	19.1	20.3	20.56	18.91	22.73	23.22	21.65	14.61	17.44
Usp42	ubiquitin specific peptidase 42 [Source:RGD Symbol;Acc:1305231]	ENSRNOT00000001404	ENSRNOG00000001059	1.64	1.7	1.69	1.47	1.42	1.21	1.12	0.77	1.18
Snrnp35	small nuclear ribonucleoprotein U11/U12 subunit 35 [Source:RGD Symbol;Acc:1310724]	ENSRNOT00000001402	ENSRNOG00000001060	5.77	6.97	6.31	8.23	8.59	8.44	6.07	3.82	4.68
Rilpl2	Rab interacting lysosomal protein-like 2 [Source:RGD Symbol;Acc:1303140]	ENSRNOT00000001403	ENSRNOG00000001061	11.41	9.78	15.84	10.5	14.84	12.35	7.33	6.67	7.91
Kmt5a	lysine methyltransferase 5A [Source:RGD Symbol;Acc:1587560]	ENSRNOT00000066253	ENSRNOG00000001062	2.61	5.15	6.07	1.25	0.64	2.57	1.2	0.68	1.22
Sbno1	strawberry notch homolog 1 [Source:RGD Symbol;Acc:1310005]	ENSRNOT00000057902	ENSRNOG00000001064	0	0	0	0	0	0.09	0	0	0
Sbno1	strawberry notch homolog 1 [Source:RGD Symbol;Acc:1310005]	ENSRNOT00000088006	ENSRNOG00000001064	0	0	0.17	0	0	0	0	0	0
Sbno1	strawberry notch homolog 1 [Source:RGD Symbol;Acc:1310005]	ENSRNOT00000088787	ENSRNOG00000001064	3.2	2.14	1.87	1.66	0.81	0.25	0.52	0.29	0.64
Cyth3	cytohesin 3 [Source:RGD Symbol;Acc:620399]	ENSRNOT00000001412	ENSRNOG00000001065	1.35	1.32	1.85	1.38	1.99	1.17	1.01	0.66	1.17
Cyth3	cytohesin 3 [Source:RGD Symbol;Acc:620399]	ENSRNOT00000082529	ENSRNOG00000001065	0.06	0	0.06	0	0.05	0.04	0	0	0.05
Itih2	inter-alpha-trypsin inhibitor heavy chain 2 [Source:RGD Symbol;Acc:1565426]	ENSRNOT00000038817	ENSRNOG00000001066	294.13	350.94	328.72	320.18	276.43	235.74	300.61	333.97	308.9
Rac1	Rac family small GTPase 1 [Source:RGD Symbol;Acc:619755]	ENSRNOT00000001417	ENSRNOG00000001068	77.23	72.96	86.69	64.77	77.23	70.12	62.18	49.32	55.73
Rac1	Rac family small GTPase 1 [Source:RGD Symbol;Acc:619755]	ENSRNOT00000087094	ENSRNOG00000001068	0.44	0.42	1.54	0.76	0.4	0.46	0.45	0.28	0.24
Rac1	Rac family small GTPase 1 [Source:RGD Symbol;Acc:619755]	ENSRNOT00000092558	ENSRNOG00000001068	15.09	14.13	92.25	10.51	11.62	7.49	6.85	8.21	9.52
Rac1	Rac family small GTPase 1 [Source:RGD Symbol;Acc:619755]	ENSRNOT00000092628	ENSRNOG00000001068	0.12	0.24	0.11	0.12	0.11	0.12	0	0	0
Elavl1	ELAV like RNA binding protein 1 [Source:RGD Symbol;Acc:1308649]	ENSRNOT00000001415	ENSRNOG00000001069	12.09	7.8	11.69	9.3	10.25	8.39	10.09	6.57	9.09
Cdk2ap1	cyclin-dependent kinase 2 associated protein 1 [Source:RGD Symbol;Acc:1308664]	ENSRNOT00000001419	ENSRNOG00000001070	26.29	28.04	31.21	30.27	29.94	33.87	29.37	25.52	30.43
AABR07035091.1		ENSRNOT00000001416	ENSRNOG00000001071	0	0	0	0	0	0	0	0	0
Cers4	ceramide synthase 4 [Source:RGD Symbol;Acc:1309303]	ENSRNOT00000001418	ENSRNOG00000001072	0.19	0.36	0.27	0.23	0.26	0.18	0.12	0.03	0.11
RGD1563482	similar to hypothetical protein FLJ38663 [Source:RGD Symbol;Acc:1563482]	ENSRNOT00000001421	ENSRNOG00000001073	0.79	0	0.66	0	0	0.02	0	0	0.03
RGD1563482	similar to hypothetical protein FLJ38663 [Source:RGD Symbol;Acc:1563482]	ENSRNOT00000030251	ENSRNOG00000001073	0.79	0	0.66	0	0	0.02	0	0	0.03
RGD1563482	similar to hypothetical protein FLJ38663 [Source:RGD Symbol;Acc:1563482]	ENSRNOT00000077803	ENSRNOG00000001073	0.98	1.42	0.47	0.62	1.21	1.07	0.63	0.95	0.68
Mphosph9	M-phase phosphoprotein 9 [Source:RGD Symbol;Acc:1598368]	ENSRNOT00000049985	ENSRNOG00000001074	0	0	0.29	0.1	0.13	0.18	0.22	0.24	0
Mphosph9	M-phase phosphoprotein 9 [Source:RGD Symbol;Acc:1598368]	ENSRNOT00000086244	ENSRNOG00000001074	0.44	0.68	0.37	0.35	0.33	0.13	0.24	0.22	0.25
Daglb	diacylglycerol lipase, beta [Source:RGD Symbol;Acc:1310193]	ENSRNOT00000001437	ENSRNOG00000001079	0	0	0	0	0	0	0	0	0
Daglb	diacylglycerol lipase, beta [Source:RGD Symbol;Acc:1310193]	ENSRNOT00000067332	ENSRNOG00000001079	2.8	2	3.12	2.38	1.96	2.03	2.17	2.23	1.92
Daglb	diacylglycerol lipase, beta [Source:RGD Symbol;Acc:1310193]	ENSRNOT00000092238	ENSRNOG00000001079	3.66	6.41	4.19	4.86	3.51	2.65	4.26	3.07	3.48
Daglb	diacylglycerol lipase, beta [Source:RGD Symbol;Acc:1310193]	ENSRNOT00000092292	ENSRNOG00000001079	4.19	5.22	5.35	6.47	6.24	5.85	4.82	5.99	5.53
Arl6ip4	ADP-ribosylation factor like GTPase 6 interacting protein 4 [Source:RGD Symbol;Acc:1307657]	ENSRNOT00000001432	ENSRNOG00000001080	22.14	25.47	19.98	20.48	25.34	25.1	30.9	20.6	25.63
Ogfod2	2-oxoglutarate and iron-dependent oxygenase domain containing 2 [Source:RGD Symbol;Acc:1310594]	ENSRNOT00000001433	ENSRNOG00000001081	5.49	5.29	5.9	3.68	4.46	5.06	3.61	3.24	3.77
Abcb9	ATP binding cassette subfamily B member 9 [Source:RGD Symbol;Acc:620254]	ENSRNOT00000045223	ENSRNOG00000001082	0.05	0.02	0.05	0.17	0.2	0.09	0.11	0.15	0.12
Kdelr2	KDEL endoplasmic reticulum protein retention receptor 2 [Source:RGD Symbol;Acc:1304618]	ENSRNOT00000001438	ENSRNOG00000001083	37.38	32.7	40.21	32.05	28.2	28.67	25.89	24.31	29.52
Vps37b	VPS37B, ESCRT-I subunit [Source:RGD Symbol;Acc:1304576]	ENSRNOT00000001445	ENSRNOG00000001086	5.4	3.17	4.5	3.96	3.63	4.08	3.62	11.42	5.19
Rfc3	replication factor C subunit 3 [Source:RGD Symbol;Acc:1306832]	ENSRNOT00000001444	ENSRNOG00000001088	2.62	3.7	1.78	4.43	3.74	3.95	3.91	3.21	3.07
Stard13	StAR-related lipid transfer domain containing 13 [Source:RGD Symbol;Acc:1564816]	ENSRNOT00000001446	ENSRNOG00000001090	2.83	2.2	2.18	1.3	1.71	0.21	2.9	3.5	2.45
Hip1r	huntingtin interacting protein 1 related [Source:RGD Symbol;Acc:621615]	ENSRNOT00000034264	ENSRNOG00000001091	2.73	0.86	1.56	0.72	2.62	1.92	0.68	1.18	0
Kl	Klotho [Source:RGD Symbol;Acc:620396]	ENSRNOT00000001449	ENSRNOG00000001092	0	0	0	0	0	0	0	0.01	0
Zfp316	zinc finger protein 316 [Source:RGD Symbol;Acc:1311647]	ENSRNOT00000052327	ENSRNOG00000001094	0.73	0.61	0.73	0.74	0.69	0.56	0.34	0.55	0.46
Pds5b	PDS5 cohesin associated factor B [Source:RGD Symbol;Acc:1310838]	ENSRNOT00000001464	ENSRNOG00000001098	1.2	1.15	1.29	1.11	0.76	0.4	0.9	0.4	1.1
Pds5b	PDS5 cohesin associated factor B [Source:RGD Symbol;Acc:1310838]	ENSRNOT00000040830	ENSRNOG00000001098	0.35	0.32	0.56	0.17	0.2	0.1	0.35	0.28	0.05
Pds5b	PDS5 cohesin associated factor B [Source:RGD Symbol;Acc:1310838]	ENSRNOT00000050733	ENSRNOG00000001098	1.05	0.67	1.26	0.88	0.73	0.23	0.3	0.83	0.52
Pds5b	PDS5 cohesin associated factor B [Source:RGD Symbol;Acc:1310838]	ENSRNOT00000064951	ENSRNOG00000001098	0	0.22	0	0	0	0.07	0.17	0	0.08
Rbak	RB-associated KRAB zinc finger [Source:RGD Symbol;Acc:1562875]	ENSRNOT00000001455	ENSRNOG00000001099	0.61	0.53	0.65	0.59	0.85	0.59	0.71	0.52	0.45
Rbak	RB-associated KRAB zinc finger [Source:RGD Symbol;Acc:1562875]	ENSRNOT00000077986	ENSRNOG00000001099	0.06	0.13	0.25	0.27	0.05	0.15	0.21	0.14	0.22
Rnf216	ring finger protein 216 [Source:RGD Symbol;Acc:1565135]	ENSRNOT00000001458	ENSRNOG00000001101	3.44	3.91	3.22	3.88	3.21	2.3	2.39	2.9	3.16
Rnf216	ring finger protein 216 [Source:RGD Symbol;Acc:1565135]	ENSRNOT00000083976	ENSRNOG00000001101	0	0.2	0.45	0.36	0	0.7	0	0	0.66
AABR07035437.1	sidekick cell adhesion molecule 1 [Source:NCBI gene;Acc:304297]	ENSRNOT00000031149	ENSRNOG00000001103	0	0.03	0.03	0	0	0	0	0	0
AABR07035437.1	sidekick cell adhesion molecule 1 [Source:NCBI gene;Acc:304297]	ENSRNOT00000077967	ENSRNOG00000001103	0	0	0	0	0.03	0	0	0	0
AABR07035437.1	sidekick cell adhesion molecule 1 [Source:NCBI gene;Acc:304297]	ENSRNOT00000081109	ENSRNOG00000001103	0	0.02	0	0	0.04	0.07	0	0	0
AABR07035437.1	sidekick cell adhesion molecule 1 [Source:NCBI gene;Acc:304297]	ENSRNOT00000089775	ENSRNOG00000001103	0	0	0.03	0	0	0	0	0	0
Foxk1	forkhead box K1 [Source:RGD Symbol;Acc:1309643]	ENSRNOT00000001466	ENSRNOG00000001104	1.92	2.45	1.84	1.85	1.35	1.3	0.94	1.24	1.04
Denr	density regulated reinitiation and release factor [Source:RGD Symbol;Acc:1584200]	ENSRNOT00000001467	ENSRNOG00000001106	0	0	0	0.91	0	0.61	0	0	0.39
AABR07035428.1		ENSRNOT00000001469	ENSRNOG00000001107	3	3.32	4	2.08	2.22	1.91	1.37	1.26	1.6
N4bp2l2	NEDD4 binding protein 2-like 2 [Source:RGD Symbol;Acc:1359603]	ENSRNOT00000001468	ENSRNOG00000001108	11.68	9.06	14.75	8.03	9.04	8.37	6.33	5.05	6.78
Brca2	BRCA2, DNA repair associated [Source:RGD Symbol;Acc:2219]	ENSRNOT00000001475	ENSRNOG00000001111	0.1	0.08	0.11	0.18	0.21	0.16	0.05	0.04	0.06
Mmd2	monocyte to macrophage differentiation-associated 2 [Source:RGD Symbol;Acc:1306506]	ENSRNOT00000060608	ENSRNOG00000001113	0.03	0.36	0	2.51	0.07	0.08	1.29	9.14	2.14
Wipi2	WD repeat domain, phosphoinositide interacting 2 [Source:RGD Symbol;Acc:1359154]	ENSRNOT00000001476	ENSRNOG00000001114	19.56	21.81	19.68	20.61	15.12	14.33	17.8	19.84	22.46
Slc29a4	solute carrier family 29 member 4 [Source:RGD Symbol;Acc:1310545]	ENSRNOT00000001477	ENSRNOG00000001115	0	0	0	0.25	0	0.33	0	0.12	0.26
Fbxl18	F-box and leucine-rich repeat protein 18 [Source:RGD Symbol;Acc:1596958]	ENSRNOT00000001479	ENSRNOG00000001117	0.53	0.27	0.26	0.49	0.27	0.26	0.3	0.29	0.35
Med13l	mediator complex subunit 13-like [Source:RGD Symbol;Acc:1305884]	ENSRNOT00000042331	ENSRNOG00000001120	0	0	0	0	0	0	0	0	0
Med13l	mediator complex subunit 13-like [Source:RGD Symbol;Acc:1305884]	ENSRNOT00000078445	ENSRNOG00000001120	1.45	1.25	0	0.57	1.08	0.58	0.85	0.37	0.17
Med13l	mediator complex subunit 13-like [Source:RGD Symbol;Acc:1305884]	ENSRNOT00000081780	ENSRNOG00000001120	0	0	0	0	0	0	0	0	0
RGD1562310	similar to hypothetical protein FLJ21415 [Source:RGD Symbol;Acc:1562310]	ENSRNOT00000001485	ENSRNOG00000001123	2.56	1.63	2.82	1.01	1	0.8	0.56	1.51	1.34
Rnft2	ring finger protein, transmembrane 2 [Source:RGD Symbol;Acc:1560195]	ENSRNOT00000001486	ENSRNOG00000001124	0.01	0.04	0.1	0.01	0.06	0.02	0	0	0
Fbxw8	F-box and WD repeat domain containing 8 [Source:RGD Symbol;Acc:1306032]	ENSRNOT00000064756	ENSRNOG00000001126	6.41	5.55	6.58	6.1	3.61	3.11	3.31	3.75	3.95
Fbxw8	F-box and WD repeat domain containing 8 [Source:RGD Symbol;Acc:1306032]	ENSRNOT00000079510	ENSRNOG00000001126	0.52	0.89	0.97	0.33	0.79	0.09	0.35	0.45	0.14
Fbxw8	F-box and WD repeat domain containing 8 [Source:RGD Symbol;Acc:1306032]	ENSRNOT00000080853	ENSRNOG00000001126	3.81	2.89	3.6	3.06	2.95	2.95	2.9	2.38	3.02
Tesc	tescalcin [Source:RGD Symbol;Acc:1566317]	ENSRNOT00000001490	ENSRNOG00000001128	0.28	0	0.12	0.13	0.12	0.27	0	0	0.12
Fbxo21	F-box protein 21 [Source:RGD Symbol;Acc:1307346]	ENSRNOT00000064900	ENSRNOG00000001129	2.25	2.87	2.24	2.08	1.22	1.52	3.34	1.87	4.23
Nos1	nitric oxide synthase 1 [Source:RGD Symbol;Acc:3184]	ENSRNOT00000001493	ENSRNOG00000001130	0.01	0.01	0	0	0	0	0	0	0
Nos1	nitric oxide synthase 1 [Source:RGD Symbol;Acc:3184]	ENSRNOT00000066810	ENSRNOG00000001130	0	0	0.03	0.02	0.04	0.02	0.02	0.01	0.09
Rfc5	replication factor C subunit 5 [Source:RGD Symbol;Acc:1309280]	ENSRNOT00000001498	ENSRNOG00000001134	3.97	4.45	2.92	4.94	4.44	4.45	3.7	3.66	4.29
Rfc5	replication factor C subunit 5 [Source:RGD Symbol;Acc:1309280]	ENSRNOT00000082150	ENSRNOG00000001134	0	0	0	0	0	0	0	0	0
Rfc5	replication factor C subunit 5 [Source:RGD Symbol;Acc:1309280]	ENSRNOT00000084747	ENSRNOG00000001134	0	0	0	0	0	0	0	0	0
Rfc5	replication factor C subunit 5 [Source:RGD Symbol;Acc:1309280]	ENSRNOT00000085505	ENSRNOG00000001134	0	0.43	0.34	0	0.55	0.45	0.42	0	0.41
Wsb2	WD repeat and SOCS box-containing 2 [Source:RGD Symbol;Acc:1359599]	ENSRNOT00000001499	ENSRNOG00000001135	7.32	10.06	8.39	11.31	6.85	4.13	2.69	5.21	7.37
Pebp1	phosphatidylethanolamine binding protein 1 [Source:RGD Symbol;Acc:62017]	ENSRNOT00000001500	ENSRNOG00000001136	158.23	170.67	118.45	199.16	183.33	186.92	228.78	276.24	224.52
Taok3	TAO kinase 3 [Source:RGD Symbol;Acc:1562861]	ENSRNOT00000001503	ENSRNOG00000001138	0	0	2.17	0.82	4.13	0.88	0	1.27	0
Taok3	TAO kinase 3 [Source:RGD Symbol;Acc:1562861]	ENSRNOT00000089043	ENSRNOG00000001138	0	2.67	0.4	2.77	0	4.08	4.57	2.66	2.4
Suds3	SDS3 homolog, SIN3A corepressor complex component [Source:RGD Symbol;Acc:1305986]	ENSRNOT00000075646	ENSRNOG00000001139	4.08	4.49	3.5	5.61	2.9	3.72	5.01	4.48	4
Srrm4	serine/arginine repetitive matrix 4 [Source:RGD Symbol;Acc:1560213]	ENSRNOT00000001507	ENSRNOG00000001141	0	0	0	0	0	0	0	0	0
Prkab1	protein kinase AMP-activated non-catalytic subunit beta 1 [Source:RGD Symbol;Acc:71057]	ENSRNOT00000001508	ENSRNOG00000001142	4.91	9.86	4.49	13.96	14.76	13.68	11.01	9.09	11.43
Cit	citron rho-interacting serine/threonine kinase [Source:RGD Symbol;Acc:70878]	ENSRNOT00000041281	ENSRNOG00000001143	0.09	0.06	0	0.23	0.22	0.11	0	0.07	0.06
Cit	citron rho-interacting serine/threonine kinase [Source:RGD Symbol;Acc:70878]	ENSRNOT00000057036	ENSRNOG00000001143	0	0	0	0	0.02	0.04	0	0	0.1
Cit	citron rho-interacting serine/threonine kinase [Source:RGD Symbol;Acc:70878]	ENSRNOT00000086716	ENSRNOG00000001143	0.05	0.08	0.07	0.08	0.21	0.19	0.15	0	0
Rplp0	ribosomal protein lateral stalk subunit P0 [Source:RGD Symbol;Acc:621247]	ENSRNOT00000001518	ENSRNOG00000001148	550.42	513.69	682.3	529.78	745.52	680.93	455.86	405.73	482.06
Pxn	paxillin [Source:RGD Symbol;Acc:1305759]	ENSRNOT00000047466	ENSRNOG00000001149	0	0	0.11	0	0	0.23	0	0	0
Pxn	paxillin [Source:RGD Symbol;Acc:1305759]	ENSRNOT00000064115	ENSRNOG00000001149	8.44	10.02	6.74	9.58	12.25	7.98	5.97	6.91	8.38
Pxn	paxillin [Source:RGD Symbol;Acc:1305759]	ENSRNOT00000081134	ENSRNOG00000001149	0	0	0	0	0.12	0	0	0	0
Sirt4	sirtuin 4 [Source:RGD Symbol;Acc:1310413]	ENSRNOT00000001523	ENSRNOG00000001151	0.94	0.72	0.16	1.07	1.11	0	1.02	0.76	0.32
Sirt4	sirtuin 4 [Source:RGD Symbol;Acc:1310413]	ENSRNOT00000084421	ENSRNOG00000001151	0	0.17	1.01	1.57	0.73	0	0.45	0	0.64
Glp1r	glucagon-like peptide 1 receptor [Source:RGD Symbol;Acc:2703]	ENSRNOT00000001527	ENSRNOG00000001152	0	0	0	0	0	0	0	0	0
Glp1r	glucagon-like peptide 1 receptor [Source:RGD Symbol;Acc:2703]	ENSRNOT00000079509	ENSRNOG00000001152	0	0	0	0	0	0	0	0	0
Pla2g1b	phospholipase A2 group IB [Source:RGD Symbol;Acc:61949]	ENSRNOT00000001525	ENSRNOG00000001153	0.35	0.17	0.62	0.34	0.61	1.03	0.17	0.42	0
Msi1	musashi RNA-binding protein 1 [Source:RGD Symbol;Acc:628778]	ENSRNOT00000001532	ENSRNOG00000001156	0.02	0.09	0.08	0.04	0.07	0	0.04	0.03	0.02
Umodl1	uromodulin-like 1 [Source:RGD Symbol;Acc:1566039]	ENSRNOT00000050744	ENSRNOG00000001157	0	0	0	0	0	0	0	0	0
Abcg1	ATP binding cassette subfamily G member 1 [Source:RGD Symbol;Acc:620294]	ENSRNOT00000001533	ENSRNOG00000001158	29.69	22.73	28.6	10.67	24.7	17.07	1.25	0.86	1.18
Abcg1	ATP binding cassette subfamily G member 1 [Source:RGD Symbol;Acc:620294]	ENSRNOT00000078031	ENSRNOG00000001158	0	0	0	0	0	0	0	0	0
Abcg1	ATP binding cassette subfamily G member 1 [Source:RGD Symbol;Acc:620294]	ENSRNOT00000083505	ENSRNOG00000001158	0	0	0	0	0	0	0	0	0
Tff3	trefoil factor 3 [Source:RGD Symbol;Acc:3847]	ENSRNOT00000066266	ENSRNOG00000001159	0.59	0.59	1.31	2.83	1.46	0.9	0.55	0	0
Tff3	trefoil factor 3 [Source:RGD Symbol;Acc:3847]	ENSRNOT00000090275	ENSRNOG00000001159	0	0	0	0	0.51	5.43	0	0	0
NEWGENE_1586233	TP53 regulated inhibitor of apoptosis 1 [Source:RGD Symbol;Acc:11471617]	ENSRNOT00000001534	ENSRNOG00000001160	25.67	29.85	23.48	22.9	23.67	26.42	28.69	22.55	24.54
NEWGENE_1586233	TP53 regulated inhibitor of apoptosis 1 [Source:RGD Symbol;Acc:11471617]	ENSRNOT00000079043	ENSRNOG00000001160	3.08	6.25	2.31	3.61	2.87	3.44	1.78	5.68	2.67
Gatc	glutamyl-tRNA amidotransferase subunit C [Source:RGD Symbol;Acc:1309698]	ENSRNOT00000001536	ENSRNOG00000001161	8.97	8.57	8.38	8.93	7.16	9.33	11.38	9.36	9.04
Tff2	trefoil factor 2 [Source:RGD Symbol;Acc:620709]	ENSRNOT00000001537	ENSRNOG00000001162	0	0	0	0	0	0	0	0	0
Srsf9	serine and arginine rich splicing factor 9 [Source:RGD Symbol;Acc:1309495]	ENSRNOT00000001539	ENSRNOG00000001163	14.45	14.27	13.86	15.71	17.06	15.29	17.79	11.82	12.82
Tff1	trefoil factor 1 [Source:RGD Symbol;Acc:620707]	ENSRNOT00000001538	ENSRNOG00000001164	0	0	0	0	0	0	0	0	0
Tmprss3	transmembrane serine protease 3 [Source:RGD Symbol;Acc:1310135]	ENSRNOT00000001540	ENSRNOG00000001165	0	0	0	0	0.02	0.04	0	0	0.02
Ubash3a	ubiquitin associated and SH3 domain containing, A [Source:RGD Symbol;Acc:1310305]	ENSRNOT00000001541	ENSRNOG00000001167	0.27	0.03	0.26	0.13	0.26	0.27	0.1	0.06	0.07
Slc37a1	solute carrier family 37 member 1 [Source:RGD Symbol;Acc:1308587]	ENSRNOT00000001544	ENSRNOG00000001169	1.94	1.77	2.89	1.17	1.96	1	0.32	0.85	0.58
Cox6a1	cytochrome c oxidase subunit 6A1 [Source:RGD Symbol;Acc:2384]	ENSRNOT00000001545	ENSRNOG00000001170	518.08	628.14	491.01	560.45	604.22	649.07	563.4	560.63	570.7
Coq5	coenzyme Q5, methyltransferase [Source:RGD Symbol;Acc:1310857]	ENSRNOT00000001546	ENSRNOG00000001171	11.29	13.42	10.98	11.05	10.84	11.18	11.52	12.73	11.91
Rnf10	ring finger protein 10 [Source:RGD Symbol;Acc:1309282]	ENSRNOT00000064910	ENSRNOG00000001172	36.55	38.43	43.47	34.35	31.92	29.71	31.44	28.06	35.65
Cabp1	calcium binding protein 1 [Source:RGD Symbol;Acc:620385]	ENSRNOT00000001551	ENSRNOG00000001173	0.54	2.14	1.05	1.45	1.4	1.5	2.41	1.24	2.53
Cabp1	calcium binding protein 1 [Source:RGD Symbol;Acc:620385]	ENSRNOT00000001552	ENSRNOG00000001173	0.23	0.7	0	0	0	0	1.3	0	0.65
Cabp1	calcium binding protein 1 [Source:RGD Symbol;Acc:620385]	ENSRNOT00000039281	ENSRNOG00000001173	3.38	5.11	2.89	7.28	5.8	6.21	6.14	9.07	8.67
Pde9a	phosphodiesterase 9A [Source:RGD Symbol;Acc:621035]	ENSRNOT00000001559	ENSRNOG00000001174	0.35	0.22	0.63	0.22	0.53	0.32	0.02	0	0
Acads	acyl-CoA dehydrogenase short chain [Source:RGD Symbol;Acc:620514]	ENSRNOT00000001556	ENSRNOG00000001177	81.33	92.62	65.25	86.63	86.79	94.46	111.98	109.96	102.53
Sppl3	signal peptide peptidase like 3 [Source:RGD Symbol;Acc:1562826]	ENSRNOT00000001562	ENSRNOG00000001178	8.23	8.15	8.66	8.2	9.67	8.41	8.36	7.69	8.21
Wdr4	WD repeat domain 4 [Source:RGD Symbol;Acc:1585179]	ENSRNOT00000068289	ENSRNOG00000001181	1.55	0.95	1.63	0.66	1.1	0.98	0.94	0.92	0.7
Ndufv3	NADH:ubiquinone oxidoreductase subunit V3 [Source:RGD Symbol;Acc:621020]	ENSRNOT00000001564	ENSRNOG00000001182	23.69	38.43	20.06	28.6	37.55	42.13	25.25	23.46	26.75
Ndufv3	NADH:ubiquinone oxidoreductase subunit V3 [Source:RGD Symbol;Acc:621020]	ENSRNOT00000086272	ENSRNOG00000001182	153.95	190.1	92.49	210.05	185.69	246.81	156.72	183.23	128.37
Hnf1a	HNF1 homeobox A [Source:RGD Symbol;Acc:3828]	ENSRNOT00000001565	ENSRNOG00000001183	8.17	8.86	9.63	7.17	7.14	6.94	7.2	8.71	7.42
Pknox1	PBX/knotted 1 homeobox 1 [Source:RGD Symbol;Acc:1305003]	ENSRNOT00000001566	ENSRNOG00000001184	1.92	3.02	0.14	2.88	1.53	1.49	0.45	0.78	1.9
RGD1311899	similar to RIKEN cDNA 2210016L21 gene [Source:RGD Symbol;Acc:1311899]	ENSRNOT00000050782	ENSRNOG00000001185	9.44	12.81	9.68	9.22	13.02	9.92	11.51	7.63	9.04
Oasl	2'-5'-oligoadenylate synthetase-like [Source:RGD Symbol;Acc:1308586]	ENSRNOT00000001570	ENSRNOG00000001187	6.01	7.67	7.21	3.58	3.46	2.36	0.65	1.47	2.21
Sik1	salt-inducible kinase 1 [Source:RGD Symbol;Acc:69407]	ENSRNOT00000001579	ENSRNOG00000001189	3.86	4.37	2.81	2.98	3.83	4.11	8.1	2.51	1.86
Git2	GIT ArfGAP 2 [Source:RGD Symbol;Acc:1359708]	ENSRNOT00000045946	ENSRNOG00000001190	1.76	2.45	3.05	2.7	2.67	1.94	2.19	1.42	1.71
Tchp	trichoplein, keratin filament binding [Source:RGD Symbol;Acc:1310813]	ENSRNOT00000001577	ENSRNOG00000001191	1.76	2.11	2.43	1.96	2.2	1.7	1.76	1.4	1.58
Gltp	glycolipid transfer protein [Source:RGD Symbol;Acc:1564442]	ENSRNOT00000001581	ENSRNOG00000001192	6.33	5.28	9.18	7.8	11.15	7.83	4.01	3.34	2.44
Hsf2bp	heat shock transcription factor 2 binding protein [Source:RGD Symbol;Acc:1565879]	ENSRNOT00000001580	ENSRNOG00000001193	0	0	0.11	0	0	0	0	0.15	0
Hsf2bp	heat shock transcription factor 2 binding protein [Source:RGD Symbol;Acc:1565879]	ENSRNOT00000079207	ENSRNOG00000001193	0	0	0	0	0.05	0.03	0.03	0	0
Rrp1b	ribosomal RNA processing 1B [Source:RGD Symbol;Acc:1305633]	ENSRNOT00000001583	ENSRNOG00000001194	2.09	2.49	2.64	1.92	1.55	1.54	1.3	1.38	1.36
Trpv4	transient receptor potential cation channel, subfamily V, member 4 [Source:RGD Symbol;Acc:69337]	ENSRNOT00000001586	ENSRNOG00000001195	0	0.1	0.06	0.15	0.03	0.02	0.23	0.01	0.09
Fam222a	family with sequence similarity 222, member A [Source:RGD Symbol;Acc:1565883]	ENSRNOT00000001588	ENSRNOG00000001198	0.23	0.44	0.42	0.25	0.26	0.06	0.43	1.25	1.99
Pop5	POP5 homolog, ribonuclease P/MRP subunit [Source:RGD Symbol;Acc:1311819]	ENSRNOT00000001591	ENSRNOG00000001199	8.81	9.7	9.98	9.92	7.63	8.12	10.14	9.62	10.49
Cstb	cystatin B [Source:RGD Symbol;Acc:2435]	ENSRNOT00000001593	ENSRNOG00000001201	109.74	89.56	161.44	76.39	132.93	100.13	66.19	47.05	62.99
Rrp1	ribosomal RNA processing 1 [Source:RGD Symbol;Acc:1307286]	ENSRNOT00000001597	ENSRNOG00000001203	14.37	13.05	15.29	10.28	12.77	13.43	10.41	9.2	12.69
Ankrd13a	ankyrin repeat domain 13a [Source:RGD Symbol;Acc:1308577]	ENSRNOT00000001595	ENSRNOG00000001204	19.1	18.22	20	18.4	21.3	16.92	15.21	11.62	14.08
Agpat3	1-acylglycerol-3-phosphate O-acyltransferase 3 [Source:RGD Symbol;Acc:1305787]	ENSRNOT00000001602	ENSRNOG00000001205	0	0	0.07	0.19	0	0.11	0.17	0.06	0.29
Pwp2	PWP2, small subunit processome component [Source:RGD Symbol;Acc:1582817]	ENSRNOT00000001605	ENSRNOG00000001210	4.02	3.54	4.97	2.5	2.7	2.7	2.36	2.31	2.31
Gatd3a	glutamine amidotransferase like class 1 domain containing 3A [Source:RGD Symbol;Acc:1303003]	ENSRNOT00000001609	ENSRNOG00000001211	65.59	76.24	60.2	68.28	70.93	74.9	78.87	72.79	78.42
Dnmt3l	DNA methyltransferase 3 like [Source:RGD Symbol;Acc:1303239]	ENSRNOT00000001610	ENSRNOG00000001212	0	0	0.03	0	0	0	0	0.06	0
Aire	autoimmune regulator [Source:RGD Symbol;Acc:1311139]	ENSRNOT00000001611	ENSRNOG00000001213	0	0	0	0	0	0	0	0	0
Pfkl	phosphofructokinase, liver type [Source:RGD Symbol;Acc:3311]	ENSRNOT00000001625	ENSRNOG00000001214	18.7	17.28	19.35	14.84	20.06	16.48	11.71	10.49	12.59
Cfap410	cilia and flagella associated protein 410 [Source:RGD Symbol;Acc:1309594]	ENSRNOT00000049745	ENSRNOG00000001215	5.98	6.33	6.2	7.56	8.37	8.71	7.36	5.71	5.14
Trpm2	transient receptor potential cation channel, subfamily M, member 2 [Source:RGD Symbol;Acc:1311889]	ENSRNOT00000001631	ENSRNOG00000001216	0.81	0.98	1.67	0.59	1.09	0.87	0.08	0.42	0.19
Lrrc3	leucine rich repeat containing 3 [Source:RGD Symbol;Acc:628861]	ENSRNOT00000001632	ENSRNOG00000001217	0.3	0.22	0.19	0.65	0.2	0.07	0	0	0.07
AABR07044583.1		ENSRNOT00000001633	ENSRNOG00000001218	0	0	0	0	0	0	0	0	0
Tspear	thrombospondin-type laminin G domain and EAR repeats [Source:RGD Symbol;Acc:1563108]	ENSRNOT00000038419	ENSRNOG00000001219	0	0	0.06	0.03	0	0	0	0	0.03
LOC100361664	keratin associated protein 12-1-like [Source:RGD Symbol;Acc:2319709]	ENSRNOT00000001635	ENSRNOG00000001220	0	0	0	0	0	0	0	0	0
Ube2g2	ubiquitin-conjugating enzyme E2G 2 [Source:RGD Symbol;Acc:1304860]	ENSRNOT00000001636	ENSRNOG00000001222	60.39	22.98	59.42	22.34	22.81	20.11	17.84	19.84	21.69
Pttg1ip	PTTG1 interacting protein [Source:RGD Symbol;Acc:1305983]	ENSRNOT00000001638	ENSRNOG00000001223	110.83	125.06	126.67	117.32	105.63	102.49	145.64	141.63	145.86
Itgb2	integrin subunit beta 2 [Source:RGD Symbol;Acc:1305581]	ENSRNOT00000001639	ENSRNOG00000001224	15.84	13.18	28.04	16.02	27.49	17.01	2.9	2.46	4.59
Fam207a	family with sequence similarity 207, member A [Source:RGD Symbol;Acc:1311257]	ENSRNOT00000001640	ENSRNOG00000001225	7.06	6.24	6.96	6.73	8.34	8.76	7.83	5.38	7.21
AABR07044593.1		ENSRNOT00000037297	ENSRNOG00000001226	0	0	0	0	0	0	0	0	0
Adarb1	adenosine deaminase, RNA-specific, B1 [Source:RGD Symbol;Acc:2033]	ENSRNOT00000001642	ENSRNOG00000001227	0.07	0.25	0.29	0.22	0.27	0.18	0.11	0.15	0
Adarb1	adenosine deaminase, RNA-specific, B1 [Source:RGD Symbol;Acc:2033]	ENSRNOT00000083851	ENSRNOG00000001227	0	0.93	0.43	1.19	0.8	0.37	0.96	0.28	0.95
Pofut2	protein O-fucosyltransferase 2 [Source:RGD Symbol;Acc:1307334]	ENSRNOT00000001644	ENSRNOG00000001228	9.22	7.37	11.08	8.48	9.46	8.26	6.43	5.04	6.44
Col18a1	collagen type XVIII alpha 1 chain [Source:RGD Symbol;Acc:70936]	ENSRNOT00000045315	ENSRNOG00000001229	40.27	22.2	30.2	53.69	47.77	63.79	63.77	48.4	69.52
Slc19a1	solute carrier family 19 member 1 [Source:RGD Symbol;Acc:3695]	ENSRNOT00000044212	ENSRNOG00000001232	1.29	1.98	1.94	2.09	2.16	2.77	1.1	1.19	1.04
Slc19a1	solute carrier family 19 member 1 [Source:RGD Symbol;Acc:3695]	ENSRNOT00000065236	ENSRNOG00000001232	1.43	0.99	1.15	1.29	0.28	0.45	0.83	0.93	0.79
Gna12	G protein subunit alpha 12 [Source:RGD Symbol;Acc:71018]	ENSRNOT00000001654	ENSRNOG00000001235	19.99	27.95	16.07	34.18	27.91	25.09	34.86	43.88	42.5
Gna12	G protein subunit alpha 12 [Source:RGD Symbol;Acc:71018]	ENSRNOT00000093029	ENSRNOG00000001235	0	0	0.12	0	0	0.13	0	0	0
Brat1	BRCA1-associated ATM activator 1 [Source:RGD Symbol;Acc:1565146]	ENSRNOT00000064726	ENSRNOG00000001236	2.58	2.58	2.72	1.92	1.99	2.19	1.44	1.56	1.69
Cabin1	calcineurin binding protein 1 [Source:RGD Symbol;Acc:620263]	ENSRNOT00000001659	ENSRNOG00000001237	1.07	0.64	0.85	0.61	0.52	0.42	0.29	0.4	0.44
Cabin1	calcineurin binding protein 1 [Source:RGD Symbol;Acc:620263]	ENSRNOT00000093157	ENSRNOG00000001237	1.07	0.64	0.85	0.61	0.52	0.42	0.29	0.4	0.44
Cabin1	calcineurin binding protein 1 [Source:RGD Symbol;Acc:620263]	ENSRNOT00000093229	ENSRNOG00000001237	0	0	0	0	0	0	0	0	0
Cabin1	calcineurin binding protein 1 [Source:RGD Symbol;Acc:620263]	ENSRNOT00000093587	ENSRNOG00000001237	0	0	0	0	0	0	0	0	0
Rsrc2	arginine and serine rich coiled-coil 2 [Source:RGD Symbol;Acc:1564882]	ENSRNOT00000057788	ENSRNOG00000001238	0.63	1.17	1.36	1.05	1.15	0.5	0.37	0.73	0.38
Rsrc2	arginine and serine rich coiled-coil 2 [Source:RGD Symbol;Acc:1564882]	ENSRNOT00000087905	ENSRNOG00000001238	0	0.5	0	0.39	0.24	0.94	0.43	0	0.43
Ddt	D-dopachrome tautomerase [Source:RGD Symbol;Acc:61923]	ENSRNOT00000001664	ENSRNOG00000001239	613.54	860.11	514.81	762.64	693.17	816.01	925.97	801.44	837.59
Ddt	D-dopachrome tautomerase [Source:RGD Symbol;Acc:61923]	ENSRNOT00000093131	ENSRNOG00000001239	2.01	5.37	1.06	3.47	5.03	3.73	6.78	1.91	6.19
Ddt	D-dopachrome tautomerase [Source:RGD Symbol;Acc:61923]	ENSRNOT00000093597	ENSRNOG00000001239	1.85	4.89	2.38	2.18	2.76	3.71	1.49	1.55	2.32
Iqce	IQ motif containing E [Source:RGD Symbol;Acc:1311349]	ENSRNOT00000001667	ENSRNOG00000001241	0	0	0	0	0	0	0	0	0.05
Iqce	IQ motif containing E [Source:RGD Symbol;Acc:1311349]	ENSRNOT00000051565	ENSRNOG00000001241	0.87	0.85	0.78	0.83	0.46	0.35	0.43	0.61	0.45
Gstt3	glutathione S-transferase, theta 3 [Source:RGD Symbol;Acc:1562732]	ENSRNOT00000036518	ENSRNOG00000001242	126.26	58.89	67.65	120.24	173.25	144.76	33.9	22.4	75.67
Zcchc8	zinc finger CCHC-type containing 8 [Source:RGD Symbol;Acc:1309774]	ENSRNOT00000001668	ENSRNOG00000001243	0	0	0	0	0	0	0	0	0
Pcbp3	poly(rC) binding protein 3 [Source:RGD Symbol;Acc:1307430]	ENSRNOT00000001675	ENSRNOG00000001245	0	0.04	0	0	0	0	0	0	0
Clip1	CAP-GLY domain containing linker protein 1 [Source:RGD Symbol;Acc:67404]	ENSRNOT00000001685	ENSRNOG00000001247	0	0	0	0	0	0	0	0	0
Clip1	CAP-GLY domain containing linker protein 1 [Source:RGD Symbol;Acc:67404]	ENSRNOT00000078530	ENSRNOG00000001247	0	0	0.04	0.05	0.03	0	0	0.03	0
Clip1	CAP-GLY domain containing linker protein 1 [Source:RGD Symbol;Acc:67404]	ENSRNOT00000083261	ENSRNOG00000001247	0	0	0	0.05	0	0	0	0	0
Clip1	CAP-GLY domain containing linker protein 1 [Source:RGD Symbol;Acc:67404]	ENSRNOT00000088002	ENSRNOG00000001247	0	0.24	0	0	0	0.93	0	0.39	0.23
Col6a1	collagen type VI alpha 1 chain [Source:RGD Symbol;Acc:1565398]	ENSRNOT00000001679	ENSRNOG00000001249	9.77	10.31	15.9	9.34	21.57	13.52	4.89	4.15	4.97
Col6a1	collagen type VI alpha 1 chain [Source:RGD Symbol;Acc:1565398]	ENSRNOT00000072951	ENSRNOG00000001249	0	0	0	0	0	0	0	0	0
Lfng	LFNG O-fucosylpeptide 3-beta-N-acetylglucosaminyltransferase [Source:RGD Symbol;Acc:620587]	ENSRNOT00000001682	ENSRNOG00000001250	1.88	2.61	2.8	2.47	3.32	2.13	0.69	0.47	1.14
Grifin	galectin-related inter-fiber protein [Source:RGD Symbol;Acc:71055]	ENSRNOT00000001686	ENSRNOG00000001251	0	0	0	0	0	0	0	0	0
Chst12	carbohydrate sulfotransferase 12 [Source:RGD Symbol;Acc:1308214]	ENSRNOT00000001688	ENSRNOG00000001252	0.91	1.39	0.89	1.34	3.99	2.07	0.06	0	0.65
Eif3b	eukaryotic translation initiation factor 3, subunit B [Source:RGD Symbol;Acc:1309018]	ENSRNOT00000060444	ENSRNOG00000001253	39.64	37.42	46.52	27.6	25.57	24.89	24.04	21.38	27.2
Col6a2	collagen type VI alpha 2 chain [Source:RGD Symbol;Acc:1305585]	ENSRNOT00000001695	ENSRNOG00000001254	6.15	4.82	12.73	5.27	14.87	9.13	4.21	2.69	3.73
Mlxip	MLX interacting protein [Source:RGD Symbol;Acc:1560774]	ENSRNOT00000001690	ENSRNOG00000001255	1.49	1	1.53	0.89	0.97	0.32	0.68	0.36	0.66
Atxn2	ataxin 2 [Source:RGD Symbol;Acc:1306637]	ENSRNOT00000001691	ENSRNOG00000001256	0	0.09	0	0.18	0.23	0.15	0.06	0	0.18
Snx8	sorting nexin 8 [Source:RGD Symbol;Acc:1305791]	ENSRNOT00000001696	ENSRNOG00000001258	0	0	0	0	0	0	0	0	0
Cux2	cut-like homeobox 2 [Source:RGD Symbol;Acc:1305967]	ENSRNOT00000001697	ENSRNOG00000001259	0.29	0.7	0.05	0.1	0.28	0.24	0.18	0.04	0.3
Nudt1	nudix hydrolase 1 [Source:RGD Symbol;Acc:621080]	ENSRNOT00000001700	ENSRNOG00000001260	0	0	0	0	0	0	0	0	0
Ftcd	formimidoyltransferase cyclodeaminase [Source:RGD Symbol;Acc:70915]	ENSRNOT00000001699	ENSRNOG00000001261	115.73	233.55	103.93	164.91	185.63	194.62	233.34	260.78	245.5
LOC108348157	speriolin-like protein [Source:RGD Symbol;Acc:11505374]	ENSRNOT00000001704	ENSRNOG00000001262	0.05	0.05	0.04	0	0	0.09	0.09	0	0.08
Mad1l1	mitotic arrest deficient 1 like 1 [Source:RGD Symbol;Acc:1596881]	ENSRNOT00000001709	ENSRNOG00000001265	5.62	8.7	3.46	9.49	6.88	6.48	5.66	6.87	6.42
Ppp1cc	protein phosphatase 1 catalytic subunit gamma [Source:RGD Symbol;Acc:3377]	ENSRNOT00000048851	ENSRNOG00000001269	0	5.21	2.75	0	0	0	0	0	1.92
Ppp1cc	protein phosphatase 1 catalytic subunit gamma [Source:RGD Symbol;Acc:3377]	ENSRNOT00000078761	ENSRNOG00000001269	38.23	31.42	41.07	31.62	31	32.2	31.78	24.36	29.43
Ppp1cc	protein phosphatase 1 catalytic subunit gamma [Source:RGD Symbol;Acc:3377]	ENSRNOT00000083296	ENSRNOG00000001269	6.18	0	7.12	5.48	7.5	7.12	7.36	7.64	6.03
Hvcn1	hydrogen voltage-gated channel 1 [Source:RGD Symbol;Acc:1310788]	ENSRNOT00000001712	ENSRNOG00000001270	3.61	1.39	8.35	1.59	2.83	3	0.05	0.32	0.29
Card6	caspase recruitment domain family, member 6 [Source:RGD Symbol;Acc:1305805]	ENSRNOT00000039057	ENSRNOG00000001271	0	0	0	0	0	0	0	0	0
Card6	caspase recruitment domain family, member 6 [Source:RGD Symbol;Acc:1305805]	ENSRNOT00000079333	ENSRNOG00000001271	4.39	3.64	4.53	2.9	4.62	2.53	3.29	3.02	2.44
Mcm3ap	minichromosome maintenance complex component 3 associated protein [Source:RGD Symbol;Acc:1306834]	ENSRNOT00000064637	ENSRNOG00000001272	0.39	0.05	0.3	0.03	0	0.03	0	0.06	0.09
Mcm3ap	minichromosome maintenance complex component 3 associated protein [Source:RGD Symbol;Acc:1306834]	ENSRNOT00000081445	ENSRNOG00000001272	4.1	3.77	4.5	3.68	3.22	3.06	2.98	2.64	3.24
Psmg3	proteasome assembly chaperone 3 [Source:RGD Symbol;Acc:2319950]	ENSRNOT00000001716	ENSRNOG00000001273	19.97	13.32	28.82	10.95	13.79	14.7	10.14	16.08	11.86
Vps29	VPS29 retromer complex component [Source:RGD Symbol;Acc:1308332]	ENSRNOT00000001717	ENSRNOG00000001274	33.98	38	33.12	30.23	31.92	25.22	29.45	24.03	31.18
Vps29	VPS29 retromer complex component [Source:RGD Symbol;Acc:1308332]	ENSRNOT00000078683	ENSRNOG00000001274	0	0	0	0	0	0.16	0	0	0
Vps29	VPS29 retromer complex component [Source:RGD Symbol;Acc:1308332]	ENSRNOT00000088905	ENSRNOG00000001274	6.35	12.04	14.01	9.4	11.93	17.04	11.44	4.74	4.16
Tmem184a	transmembrane protein 184A [Source:RGD Symbol;Acc:1306702]	ENSRNOT00000001718	ENSRNOG00000001275	2.25	1.96	1.79	2.35	2.24	1.72	1.23	1.82	1.54
Tmem184a	transmembrane protein 184A [Source:RGD Symbol;Acc:1306702]	ENSRNOT00000085936	ENSRNOG00000001275	1.61	2.76	1.05	2.15	1.33	2.08	0.69	1.28	1.21
Pcnt	pericentrin [Source:RGD Symbol;Acc:1595865]	ENSRNOT00000048218	ENSRNOG00000001276	0.75	0.94	0.86	0.74	0.82	0.72	0.79	0.51	0.51
Mafk	MAF bZIP transcription factor K [Source:RGD Symbol;Acc:628633]	ENSRNOT00000001720	ENSRNOG00000001277	24.3	15.18	22.02	9.23	11.8	11.1	4.44	5.41	4.92
Gpn3	GPN-loop GTPase 3 [Source:RGD Symbol;Acc:1303034]	ENSRNOT00000001722	ENSRNOG00000001278	7.53	7.54	7.26	5.82	6.25	6.22	6.73	5.81	5.58
Anapc7	anaphase promoting complex subunit 7 [Source:RGD Symbol;Acc:1311927]	ENSRNOT00000001729	ENSRNOG00000001283	3.61	5.75	3.94	5	5.04	5.05	4.72	3.89	3.89
Uncx	UNC homeobox [Source:RGD Symbol;Acc:69361]	ENSRNOT00000001730	ENSRNOG00000001284	0	0	0	0	0	0	0	0	0
Atp2a2	ATPase sarcoplasmic/endoplasmic reticulum Ca2+ transporting 2 [Source:RGD Symbol;Acc:2174]	ENSRNOT00000001738	ENSRNOG00000001285	2.3	5.07	11.56	1.76	0.42	0.64	0.91	2.42	4.29
Atp2a2	ATPase sarcoplasmic/endoplasmic reticulum Ca2+ transporting 2 [Source:RGD Symbol;Acc:2174]	ENSRNOT00000024347	ENSRNOG00000001285	19.56	20.97	23.61	16.33	10.91	13.27	15.7	18.06	22.35
Gper1	G protein-coupled estrogen receptor 1 [Source:RGD Symbol;Acc:619845]	ENSRNOT00000001732	ENSRNOG00000001287	0	0	0	0.1	0	0	0	0	0
Gpr146	G protein-coupled receptor 146 [Source:RGD Symbol;Acc:1560731]	ENSRNOT00000001733	ENSRNOG00000001288	2.85	3.82	0.48	0.54	2.14	2.31	1.7	0	0
LOC498154	hypothetical protein LOC498154 [Source:RGD Symbol;Acc:1566418]	ENSRNOT00000001734	ENSRNOG00000001289	2.01	1.71	3.28	1.37	2.69	2.33	1.78	1.12	1.89
Get4	golgi to ER traffic protein 4 [Source:RGD Symbol;Acc:1311660]	ENSRNOT00000001745	ENSRNOG00000001293	14.09	14.03	12.61	10.54	12.13	12.94	12.84	11.86	10.85
Ift81	intraflagellar transport 81 [Source:RGD Symbol;Acc:727862]	ENSRNOT00000066952	ENSRNOG00000001294	0	0	0	0	0	0	0	0	0
S100b	S100 calcium binding protein B [Source:RGD Symbol;Acc:3615]	ENSRNOT00000001743	ENSRNOG00000001295	0	0.04	0	0.08	0.04	0	0.04	0.13	0.15
P2rx7	purinergic receptor P2X 7 [Source:RGD Symbol;Acc:3241]	ENSRNOT00000001746	ENSRNOG00000001296	0.2	1.07	0	0	0	0	0	0.19	0
P2rx7	purinergic receptor P2X 7 [Source:RGD Symbol;Acc:3241]	ENSRNOT00000079201	ENSRNOG00000001296	0.15	0	0	0	0	0	0	0	0
Prmt2	protein arginine methyltransferase 2 [Source:RGD Symbol;Acc:1565519]	ENSRNOT00000050531	ENSRNOG00000001297	2.76	2.1	4.13	1.64	2.53	1.99	1.71	0.89	1.27
Slc5a4b	solute carrier family 5 (neutral amino acid transporters, system A), member 4b [Source:RGD Symbol;Acc:1309867]	ENSRNOT00000045375	ENSRNOG00000001298	0	0	0	0	0	0	0	0	0.05
Slc5a4b	solute carrier family 5 (neutral amino acid transporters, system A), member 4b [Source:RGD Symbol;Acc:1309867]	ENSRNOT00000070992	ENSRNOG00000001298	0	0	0	0	0	0	0	0	0
Sun1	Sad1 and UNC84 domain containing 1 [Source:RGD Symbol;Acc:1359142]	ENSRNOT00000047287	ENSRNOG00000001299	0.22	0.07	0.46	0.39	0.28	0.11	0	0.06	0.19
Sun1	Sad1 and UNC84 domain containing 1 [Source:RGD Symbol;Acc:1359142]	ENSRNOT00000089418	ENSRNOG00000001299	2.15	2.66	2.92	1.75	2.08	1.53	1.61	1.23	1.06
P2rx4	purinergic receptor P2X 4 [Source:RGD Symbol;Acc:62073]	ENSRNOT00000001752	ENSRNOG00000001300	29.2	25.6	29.39	25.36	33.7	31.16	24.18	17.09	14.39
Adora2a	adenosine A2a receptor [Source:RGD Symbol;Acc:2049]	ENSRNOT00000001759	ENSRNOG00000001302	7.49	5.02	9.57	3.06	4.94	4.1	2.19	0.94	2.27
Specc1l	sperm antigen with calponin homology and coiled-coil domains 1-like [Source:RGD Symbol;Acc:1309570]	ENSRNOT00000001764	ENSRNOG00000001303	3.37	3.36	4.37	3.32	3.11	2.84	2.41	2.14	2.5
Bcr	BCR, RhoGEF and GTPase activating protein [Source:RGD Symbol;Acc:1307993]	ENSRNOT00000001766	ENSRNOG00000001304	4.7	3.87	4.09	2.7	2.38	2.41	2.04	2.5	2.26
Camkk2	calcium/calmodulin-dependent protein kinase kinase 2 [Source:RGD Symbol;Acc:620092]	ENSRNOT00000001774	ENSRNOG00000001309	0.29	0.54	0.21	0.36	0.4	0.21	0.28	0.21	0.19
Rab36	RAB36, member RAS oncogene family [Source:RGD Symbol;Acc:1596098]	ENSRNOT00000001772	ENSRNOG00000001311	0	0	0	0	0	0	0	0	0.09
Pdgfa	platelet derived growth factor subunit A [Source:RGD Symbol;Acc:3282]	ENSRNOT00000001775	ENSRNOG00000001312	6.04	0.72	4.83	1.86	2.08	1.43	0.65	0.48	1.25
Pdgfa	platelet derived growth factor subunit A [Source:RGD Symbol;Acc:3282]	ENSRNOT00000042117	ENSRNOG00000001312	0.24	0.12	0.1	0	0	0.29	0.13	0	0
Pdgfa	platelet derived growth factor subunit A [Source:RGD Symbol;Acc:3282]	ENSRNOT00000091476	ENSRNOG00000001312	5.71	2.03	7.34	2.7	2.01	3.12	0.19	1	0.55
Gnaz	G protein subunit alpha z [Source:RGD Symbol;Acc:2717]	ENSRNOT00000001779	ENSRNOG00000001313	0	0	0	0.04	0.16	0.07	0	0	0
Fam20c	FAM20C, golgi associated secretory pathway kinase [Source:RGD Symbol;Acc:1311980]	ENSRNOT00000001783	ENSRNOG00000001314	11.07	16.56	11.25	17.88	15.46	16.75	14.11	11.96	13.22
Rsph14	radial spoke head 14 homolog [Source:RGD Symbol;Acc:1305601]	ENSRNOT00000041165	ENSRNOG00000001315	0	0	0	0	0	0	0	0	0
Rsph14	radial spoke head 14 homolog [Source:RGD Symbol;Acc:1305601]	ENSRNOT00000085583	ENSRNOG00000001315	0	0	0	0	0	0	0	0	0
Anapc5	anaphase-promoting complex subunit 5 [Source:RGD Symbol;Acc:1306125]	ENSRNOT00000001794	ENSRNOG00000001316	34.89	36.59	33.97	30.97	29.74	27.76	28.82	27.05	30.42
Zfp68	zinc finger protein 68 [Source:RGD Symbol;Acc:1310463]	ENSRNOT00000001784	ENSRNOG00000001317	3.72	2.4	3.81	2.53	2.75	2.37	3.62	2.59	2.77
Zfp68	zinc finger protein 68 [Source:RGD Symbol;Acc:1310463]	ENSRNOT00000079221	ENSRNOG00000001317	0.02	0.19	0.22	0.35	0.3	0.24	0.33	0	0.25
Zfp157	zinc finger protein 157 [Source:RGD Symbol;Acc:1359435]	ENSRNOT00000030757	ENSRNOG00000001323	0.72	0.98	1.4	0.81	0.65	1.18	1.2	0.59	0.54
Asmt	acetylserotonin O-methyltransferase [Source:RGD Symbol;Acc:708472]	ENSRNOT00000001791	ENSRNOG00000001324	0	0	0.07	0	0	0	0.04	0	0
Il3ra	interleukin 3 receptor subunit alpha [Source:RGD Symbol;Acc:628728]	ENSRNOT00000001792	ENSRNOG00000001325	5.49	3.65	5.72	5.29	7.4	5.59	2.24	2.02	3.57
Gjc3	gap junction protein, gamma 3 [Source:RGD Symbol;Acc:727930]	ENSRNOT00000001797	ENSRNOG00000001329	0.18	0	0.47	0	0	0.27	1.26	0	1.06
Rnf34	ring finger protein 34 [Source:RGD Symbol;Acc:628636]	ENSRNOT00000001799	ENSRNOG00000001331	1.76	2.58	4.37	2.65	2.06	2.62	2.82	1.73	1.44
Azgp1	alpha-2-glycoprotein 1, zinc-binding [Source:RGD Symbol;Acc:2187]	ENSRNOT00000001801	ENSRNOG00000001333	746.59	876.96	670.39	980.12	758.05	881.18	1186.47	979.4	980.86
Zkscan1	zinc finger with KRAB and SCAN domains 1 [Source:RGD Symbol;Acc:1560616]	ENSRNOT00000045379	ENSRNOG00000001335	0.37	1.56	0.65	0.88	0.72	0.38	0.73	0.53	0.2
Orai1	ORAI calcium release-activated calcium modulator 1 [Source:RGD Symbol;Acc:1311873]	ENSRNOT00000001806	ENSRNOG00000001336	10.81	14.03	14.6	14.47	15.77	17.21	10.24	9.72	13.85
Setd1b	SET domain containing 1B [Source:MGI Symbol;Acc:MGI:2652820]	ENSRNOT00000001807	ENSRNOG00000001337	1.82	2.27	1.62	1.66	1.05	1.11	0.87	0.73	1.46
Hpd	4-hydroxyphenylpyruvate dioxygenase [Source:RGD Symbol;Acc:61974]	ENSRNOT00000001809	ENSRNOG00000001338	1057.48	1485.34	1056.11	1131.48	1677.18	1632.28	1146.88	1119.75	1480.16
Psmd9	proteasome 26S subunit, non-ATPase 9 [Source:RGD Symbol;Acc:621110]	ENSRNOT00000057716	ENSRNOG00000001339	3.17	4.9	3.15	3.35	6.07	4.47	3.88	5.08	5.2
Zfp113	zinc finger protein 3 [Source:RGD Symbol;Acc:6489147]	ENSRNOT00000001815	ENSRNOG00000001341	0.02	0.66	0.25	0.41	0.03	0.14	0	0.17	0
Wdr66	WD repeat domain 66 [Source:RGD Symbol;Acc:1564948]	ENSRNOT00000001813	ENSRNOG00000001342	0.01	0	0.07	0.01	0.01	0	0.01	0	0.02
Aldh2	aldehyde dehydrogenase 2 family (mitochondrial) [Source:RGD Symbol;Acc:69219]	ENSRNOT00000001816	ENSRNOG00000001344	106.48	32.98	25.9	65.09	10.35	1.06	2.05	77.21	35.66
Mapkapk5	mitogen-activated protein kinase-activated protein kinase 5 [Source:RGD Symbol;Acc:1564113]	ENSRNOT00000001817	ENSRNOG00000001345	6.74	4.26	4.66	4.29	6.1	5.47	4.87	4.8	5.09
Mapkapk5	mitogen-activated protein kinase-activated protein kinase 5 [Source:RGD Symbol;Acc:1564113]	ENSRNOT00000065314	ENSRNOG00000001345	1.18	0	4.03	2.73	0	0.3	1.85	0.58	2.06
Cops6	COP9 signalosome subunit 6 [Source:RGD Symbol;Acc:1309919]	ENSRNOT00000001820	ENSRNOG00000001346	46.09	52.63	50	43.42	48.68	46.22	44.56	39.98	42.82
Adam1a	ADAM metallopeptidase domain 1A [Source:RGD Symbol;Acc:621467]	ENSRNOT00000001818	ENSRNOG00000001347	0.17	0.15	0.11	0.16	0.34	0.33	0.27	0.22	0.21
Erp29	endoplasmic reticulum protein 29 [Source:RGD Symbol;Acc:619781]	ENSRNOT00000001822	ENSRNOG00000001348	28.56	27.03	39.96	30.36	37.57	34.68	25.6	21.51	27.22
Erp29	endoplasmic reticulum protein 29 [Source:RGD Symbol;Acc:619781]	ENSRNOT00000081016	ENSRNOG00000001348	29.24	17.87	43.48	43.74	41.77	39.68	28.97	22.09	28.84
Mcm7	minichromosome maintenance complex component 7 [Source:RGD Symbol;Acc:1303018]	ENSRNOT00000001825	ENSRNOG00000001349	3.84	3.63	4.88	4.44	4.25	4	2.55	2.22	2.83
Naa25	N(alpha)-acetyltransferase 25, NatB auxiliary subunit [Source:RGD Symbol;Acc:1305685]	ENSRNOT00000048984	ENSRNOG00000001350	0	0	0	0	0	0	0	0	0
Naa25	N(alpha)-acetyltransferase 25, NatB auxiliary subunit [Source:RGD Symbol;Acc:1305685]	ENSRNOT00000080418	ENSRNOG00000001350	5.78	4.04	5.47	3.06	2.49	2.7	2.4	2.59	2.61
Trafd1	TRAF type zinc finger domain containing 1 [Source:RGD Symbol;Acc:620171]	ENSRNOT00000033984	ENSRNOG00000001351	30.48	13.74	28.27	16.85	22.21	22.22	5.02	4.8	5.64
Trafd1	TRAF type zinc finger domain containing 1 [Source:RGD Symbol;Acc:620171]	ENSRNOT00000091375	ENSRNOG00000001351	2.07	0	0.47	1.2	0	0	0.27	0	0
Hectd4	HECT domain E3 ubiquitin protein ligase 4 [Source:RGD Symbol;Acc:1309762]	ENSRNOT00000001826	ENSRNOG00000001352	0.07	0.03	0.05	0.02	0.01	0	0.02	0.02	0.01
Ap4m1	adaptor related protein complex 4 subunit mu 1 [Source:RGD Symbol;Acc:1310233]	ENSRNOT00000001827	ENSRNOG00000001353	3.65	3.04	3.79	2.84	3.15	2.81	1.97	2.02	2.48
Taf6	TATA-box binding protein associated factor 6 [Source:RGD Symbol;Acc:1311608]	ENSRNOT00000001829	ENSRNOG00000001355	0.34	0.79	0.39	0.19	0.2	0.71	0.26	0.15	0.17
Mblac1	metallo-beta-lactamase domain containing 1 [Source:RGD Symbol;Acc:1306932]	ENSRNOT00000001831	ENSRNOG00000001357	2.72	4.93	4.09	3.17	3.74	4.45	3.14	2.84	3.5
Stag3	stromal antigen 3 [Source:RGD Symbol;Acc:621333]	ENSRNOT00000042006	ENSRNOG00000001360	0	0.01	0	0	0.03	0	0	0	0
Stag3	stromal antigen 3 [Source:RGD Symbol;Acc:621333]	ENSRNOT00000092039	ENSRNOG00000001360	0	0	0	0	0	0	0	0	0
Gpc2	glypican 2 [Source:RGD Symbol;Acc:621363]	ENSRNOT00000001849	ENSRNOG00000001367	0.08	0.02	0	0	0	0.06	0	0	0.04
Rph3a	rabphilin 3A [Source:RGD Symbol;Acc:620073]	ENSRNOT00000001844	ENSRNOG00000001368	0	0	0	0	0	0	0	0	0
Oas1a	2'-5' oligoadenylate synthetase 1A [Source:RGD Symbol;Acc:621760]	ENSRNOT00000038426	ENSRNOG00000001369	7.4	8.73	4.12	4.49	1.66	0.87	4.54	0.61	2.03
Oas1a	2'-5' oligoadenylate synthetase 1A [Source:RGD Symbol;Acc:621760]	ENSRNOT00000048450	ENSRNOG00000001369	17.36	17.34	15.52	10.94	3.35	1.98	2.06	4.68	6.25
Oas1a	2'-5' oligoadenylate synthetase 1A [Source:RGD Symbol;Acc:621760]	ENSRNOT00000067176	ENSRNOG00000001369	0.14	0.12	0.1	0.12	0	0	0	0.22	0
Rasal1	RAS protein activator like 1 [Source:RGD Symbol;Acc:1311820]	ENSRNOT00000001856	ENSRNOG00000001374	0	0	0.01	0	0.04	0.02	0	0	0.01
Gal3st4	galactose-3-O-sulfotransferase 4 [Source:RGD Symbol;Acc:1561105]	ENSRNOT00000001855	ENSRNOG00000001375	0.05	0.02	0.09	0.02	0.05	0	0	0.1	0
Mettl7a	methyltransferase like 7A [Source:RGD Symbol;Acc:1308407]	ENSRNOT00000052075	ENSRNOG00000001376	76.67	99.26	71.47	64.67	86.3	85.19	114.21	69.7	80.95
Ddx54	DEAD-box helicase 54 [Source:RGD Symbol;Acc:1562539]	ENSRNOT00000001859	ENSRNOG00000001377	15.24	11.27	15.59	9.56	11.66	11.26	7.79	8.08	9.99
Iqcd	IQ motif containing D [Source:RGD Symbol;Acc:1560757]	ENSRNOT00000001860	ENSRNOG00000001378	0	0	0	0	0.12	0.09	0	0	0
Cyp3a62	cytochrome P450, family 3, subfamily a, polypeptide 62 [Source:RGD Symbol;Acc:1595919]	ENSRNOT00000001863	ENSRNOG00000001379	42.16	31.84	45.17	26.69	24.46	20.25	6.76	6.77	5.45
Cyp3a62	cytochrome P450, family 3, subfamily a, polypeptide 62 [Source:RGD Symbol;Acc:1595919]	ENSRNOT00000087229	ENSRNOG00000001379	0	0	0.63	0	0	0.58	0	1.15	0
Slc8b1	solute carrier family 8 member B1 [Source:RGD Symbol;Acc:1565818]	ENSRNOT00000038736	ENSRNOG00000001383	5.35	7.55	8.26	9.23	12.06	10.57	7.12	8	6.64
Plbd2	phospholipase B domain containing 2 [Source:RGD Symbol;Acc:708461]	ENSRNOT00000001872	ENSRNOG00000001385	56.94	69.71	49.91	70.46	67.21	63.08	79.68	74.82	77.88
LOC100910540	7SK snRNA methylphosphate capping enzyme-like [Source:RGD Symbol;Acc:6497906]	ENSRNOT00000001871	ENSRNOG00000001387	5.14	6.27	5.03	5.26	5.31	5.01	5.51	6.01	6.66
Sds	serine dehydratase [Source:RGD Symbol;Acc:67376]	ENSRNOT00000001875	ENSRNOG00000001388	24.98	154.62	7.25	76.66	51.25	92.94	81.73	283.12	271.73
Sds	serine dehydratase [Source:RGD Symbol;Acc:67376]	ENSRNOT00000001876	ENSRNOG00000001388	0.53	4.57	0.55	2.82	1.99	4.98	9.25	28.46	15.45
Irs3	insulin receptor substrate 3 [Source:RGD Symbol;Acc:69317]	ENSRNOT00000001874	ENSRNOG00000001389	0.58	0.46	0.66	0.48	1.17	1.01	2.21	1.22	1.22
Sdsl	serine dehydratase-like [Source:RGD Symbol;Acc:1309192]	ENSRNOT00000001882	ENSRNOG00000001391	11.19	9.46	7.74	9.65	8.89	11.74	9.88	10.92	9.71
Lhx5	LIM homeobox 5 [Source:RGD Symbol;Acc:71079]	ENSRNOT00000001883	ENSRNOG00000001392	0	0	0	0	0	0	0	0	0
Mospd3	motile sperm domain containing 3 [Source:RGD Symbol;Acc:1304973]	ENSRNOT00000001890	ENSRNOG00000001396	23.48	36.87	17.91	38.12	48.57	40.47	42.43	43.67	50.52
Rbm19	RNA binding motif protein 19 [Source:RGD Symbol;Acc:1308928]	ENSRNOT00000001891	ENSRNOG00000001397	3.17	3.36	2.79	2.5	2.03	1.75	1.96	1.86	2.1
Tbx5	T-box 5 [Source:RGD Symbol;Acc:1305702]	ENSRNOT00000001893	ENSRNOG00000001399	0	0	0	0	0	0	0	0	0
Lrch4	leucine rich repeats and calponin homology domain containing 4 [Source:RGD Symbol;Acc:1306145]	ENSRNOT00000001899	ENSRNOG00000001402	2.34	1.03	3.12	2.07	3.43	3.97	0.52	1.59	1.57
Agfg2	ArfGAP with FG repeats 2 [Source:RGD Symbol;Acc:1306590]	ENSRNOT00000064572	ENSRNOG00000001404	0	0	0.27	0	0	0	0	0	0.12
Agfg2	ArfGAP with FG repeats 2 [Source:RGD Symbol;Acc:1306590]	ENSRNOT00000077711	ENSRNOG00000001404	0.95	3.4	1.32	1.1	0.84	0.59	0.3	0.37	1.25
Tfr2	transferrin receptor 2 [Source:RGD Symbol;Acc:1310152]	ENSRNOT00000001905	ENSRNOG00000001407	4.75	6	2.84	2.38	8.22	3.17	9.54	3.08	3.3
Tfr2	transferrin receptor 2 [Source:RGD Symbol;Acc:1310152]	ENSRNOT00000082895	ENSRNOG00000001407	79.12	71.14	86.01	86.61	63.45	56.64	90.09	84.51	92.11
Actl6b	actin-like 6B [Source:RGD Symbol;Acc:1307763]	ENSRNOT00000001910	ENSRNOG00000001408	0	0	0	0	0	0	0.04	0	0
Actl6b	actin-like 6B [Source:RGD Symbol;Acc:1307763]	ENSRNOT00000087817	ENSRNOG00000001408	0	0	0	0	0	0	0	0	0
Gnb2	G protein subunit beta 2 [Source:RGD Symbol;Acc:69319]	ENSRNOT00000001911	ENSRNOG00000001409	80.9	70.83	92.25	64.53	74.02	72.03	47.72	43.67	54.37
Gigyf1	GRB10 interacting GYF protein 1 [Source:RGD Symbol;Acc:1309933]	ENSRNOT00000001912	ENSRNOG00000001410	0	0	0	0	0	0	0	0	0
Epo	erythropoietin [Source:RGD Symbol;Acc:2559]	ENSRNOT00000001914	ENSRNOG00000001412	0	0	0	0.04	0	0	0	0	0
Serpine1	serpin family E member 1 [Source:RGD Symbol;Acc:3249]	ENSRNOT00000001916	ENSRNOG00000001414	3.26	1.5	6.78	0	0.91	0.29	0.44	0	0
Ap1s1	adaptor related protein complex 1 subunit sigma 1 [Source:RGD Symbol;Acc:1305911]	ENSRNOT00000001918	ENSRNOG00000001415	29.05	31.61	27.26	30.73	29.37	32.76	20.45	23.81	25.3
Vgf	VGF nerve growth factor inducible [Source:RGD Symbol;Acc:69399]	ENSRNOT00000041808	ENSRNOG00000001416	0	0	0	0	0	0	0	0	0
Plod3	procollagen-lysine, 2-oxoglutarate 5-dioxygenase 3 [Source:RGD Symbol;Acc:631339]	ENSRNOT00000001921	ENSRNOG00000001417	20.46	13.11	23.81	10.6	13.61	12.91	12.54	11.05	11.94
Znhit1	zinc finger, HIT-type containing 1 [Source:RGD Symbol;Acc:2322870]	ENSRNOT00000040015	ENSRNOG00000001418	14.41	19.51	19.97	16.61	18.97	21.65	15.33	14.5	12.95
Znhit1	zinc finger, HIT-type containing 1 [Source:RGD Symbol;Acc:2322870]	ENSRNOT00000077293	ENSRNOG00000001418	0.42	0.34	0.13	0	0.82	0.2	0.87	0.27	0.44
Cldn15	claudin 15 [Source:RGD Symbol;Acc:1310678]	ENSRNOT00000001923	ENSRNOG00000001419	0.17	0.14	0.17	0.06	0.2	0.25	0.25	0.18	0.26
Fis1	fission, mitochondrial 1 [Source:RGD Symbol;Acc:1306668]	ENSRNOT00000001924	ENSRNOG00000001420	38.89	41.54	51.13	39.82	44.12	44.26	38.13	40.92	32.43
Fis1	fission, mitochondrial 1 [Source:RGD Symbol;Acc:1306668]	ENSRNOT00000063901	ENSRNOG00000001420	0.26	0.19	0.45	0.3	0.47	0.49	0.37	0	0.17
Fis1	fission, mitochondrial 1 [Source:RGD Symbol;Acc:1306668]	ENSRNOT00000083471	ENSRNOG00000001420	27.3	30.67	24.93	31.7	51.78	48.32	33.96	27.01	28.71
Col26a1	collagen type XXVI alpha 1 chain [Source:RGD Symbol;Acc:1591401]	ENSRNOT00000059530	ENSRNOG00000001422	0	0	0	0	0.04	0	0	0.08	0
Col26a1	collagen type XXVI alpha 1 chain [Source:RGD Symbol;Acc:1591401]	ENSRNOT00000080068	ENSRNOG00000001422	0	0.03	0	0	0	0.03	0	0	0.09
Cux1	cut-like homeobox 1 [Source:RGD Symbol;Acc:620618]	ENSRNOT00000059486	ENSRNOG00000001424	0.85	0.79	0.87	0.78	0.8	0.55	0.4	0.68	0.43
Sh2b2	SH2B adaptor protein 2 [Source:RGD Symbol;Acc:69284]	ENSRNOT00000001935	ENSRNOG00000001425	1.48	1.14	2.02	0.78	1.58	1.03	0.45	0.42	0.35
Prkrip1	PRKR interacting protein 1 [Source:RGD Symbol;Acc:1595708]	ENSRNOT00000001937	ENSRNOG00000001426	2.49	2.46	3.1	2.06	2.27	2.15	1.63	1.48	1.88
Orai2	ORAI calcium release-activated calcium modulator 2 [Source:RGD Symbol;Acc:1310213]	ENSRNOT00000001938	ENSRNOG00000001427	0.64	0.51	1.32	0.56	1.07	1.02	0.22	0.19	0.12
Alkbh4	alkB homolog 4, lysine demethylase [Source:RGD Symbol;Acc:1308608]	ENSRNOT00000001939	ENSRNOG00000001428	1.7	1.09	1.27	1.97	1.32	0.78	1.17	1.05	0.95
Lrwd1	leucine-rich repeats and WD repeat domain containing 1 [Source:RGD Symbol;Acc:1359442]	ENSRNOT00000001940	ENSRNOG00000001429	5.02	6.24	5.93	5.97	6.7	5.4	4.98	3.61	5.14
Polr2j	RNA polymerase II subunit J [Source:RGD Symbol;Acc:1310198]	ENSRNOT00000001941	ENSRNOG00000001430	38.65	45.09	42.74	41.86	48.63	43.98	39.62	37.48	44.51
Rasa4	RAS p21 protein activator 4 [Source:RGD Symbol;Acc:1565457]	ENSRNOT00000001943	ENSRNOG00000001431	2.36	1.67	3.84	1.25	4.53	3.24	0.34	0.19	0.66
Rasa4	RAS p21 protein activator 4 [Source:RGD Symbol;Acc:1565457]	ENSRNOT00000064405	ENSRNOG00000001431	0	0	0	0	0	0	0	0.04	0
Dtx2	deltex E3 ubiquitin ligase 2 [Source:RGD Symbol;Acc:1561790]	ENSRNOT00000001950	ENSRNOG00000001432	0	0	0.17	0.16	0	0.25	0	0	0.23
Dtx2	deltex E3 ubiquitin ligase 2 [Source:RGD Symbol;Acc:1561790]	ENSRNOT00000085911	ENSRNOG00000001432	2.46	2.01	2.52	1.35	2.37	2.52	1.62	1.07	1.23
Zp3	zona pellucida glycoprotein 3 [Source:RGD Symbol;Acc:620606]	ENSRNOT00000001952	ENSRNOG00000001434	0	0	0.04	0.14	0.29	0.33	0	0	0
Ssc4d	scavenger receptor cysteine rich family member with 4 domains [Source:RGD Symbol;Acc:1306970]	ENSRNOT00000001953	ENSRNOG00000001435	0.14	0	0.12	0.1	0.12	0.03	0	0.03	0.03
Ywhag	tyrosine 3-monooxygenase/tryptophan 5-monooxygenase activation protein, gamma [Source:RGD Symbol;Acc:62002]	ENSRNOT00000001954	ENSRNOG00000001436	6.71	4.46	6.84	4.38	4.58	4.19	3.87	3.1	5.74
Ywhag	tyrosine 3-monooxygenase/tryptophan 5-monooxygenase activation protein, gamma [Source:RGD Symbol;Acc:62002]	ENSRNOT00000084730	ENSRNOG00000001436	37.52	27.03	40.5	21.87	20.15	21.37	17.18	14.4	18.74
Srrm3	serine/arginine repetitive matrix 3 [Source:RGD Symbol;Acc:1587868]	ENSRNOT00000001957	ENSRNOG00000001439	0	0	0	0	0	0	0	0.01	0
Mdh2	malate dehydrogenase 2 [Source:RGD Symbol;Acc:619719]	ENSRNOT00000001958	ENSRNOG00000001440	122.31	122.58	105.79	134.92	140.78	149.75	139.24	146.36	133.34
Tmem120a	transmembrane protein 120A [Source:RGD Symbol;Acc:1311474]	ENSRNOT00000001960	ENSRNOG00000001441	30.35	28.58	31.85	18.97	18.6	20.13	15.2	22.01	17.02
Por	cytochrome p450 oxidoreductase [Source:RGD Symbol;Acc:68335]	ENSRNOT00000001961	ENSRNOG00000001442	120.86	155.37	70.51	49.65	49.78	49.02	60.34	69.44	80.94
Rhbdd2	rhomboid domain containing 2 [Source:RGD Symbol;Acc:1308231]	ENSRNOT00000001962	ENSRNOG00000001443	11.11	12.05	19.14	5.82	4.87	3.74	4.5	5.55	3.57
Ccl26	C-C motif chemokine ligand 26 [Source:RGD Symbol;Acc:1587817]	ENSRNOT00000001963	ENSRNOG00000001444	0	0	0	0	0	0	0	0	0
Hip1	huntingtin interacting protein 1 [Source:RGD Symbol;Acc:620305]	ENSRNOT00000030497	ENSRNOG00000001448	0	0	0	0	0	0	0	0	0
Pom121	POM121 transmembrane nucleoporin [Source:RGD Symbol;Acc:620680]	ENSRNOT00000001968	ENSRNOG00000001449	3.79	3.45	4.27	3.33	2.79	2.81	2.61	3.08	3.14
Nsun5	NOP2/Sun RNA methyltransferase family member 5 [Source:RGD Symbol;Acc:1309268]	ENSRNOT00000001970	ENSRNOG00000001450	4.65	2.48	5.16	4.34	3.94	4.71	1.94	1.98	2.94
Fkbp6	FKBP prolyl isomerase 6 [Source:RGD Symbol;Acc:1308926]	ENSRNOT00000001971	ENSRNOG00000001451	0	0	0	0	0	0	0	0	0
Fzd9	frizzled class receptor 9 [Source:RGD Symbol;Acc:628817]	ENSRNOT00000001973	ENSRNOG00000001452	0	0.02	0.04	0.02	0.04	0.07	0.02	0.02	0.02
Baz1b	bromodomain adjacent to zinc finger domain, 1B [Source:RGD Symbol;Acc:1597089]	ENSRNOT00000001975	ENSRNOG00000001453	6.77	7.45	6.86	4.82	4.88	3.89	4.08	3.28	4.4
Eif4h	eukaryotic translation initiation factor 4H [Source:RGD Symbol;Acc:1359222]	ENSRNOT00000050059	ENSRNOG00000001454	22.73	24.91	23.7	21.46	24.36	17.12	18.35	18.73	17.04
Eif4h	eukaryotic translation initiation factor 4H [Source:RGD Symbol;Acc:1359222]	ENSRNOT00000081084	ENSRNOG00000001454	0	0	0	0	0	0	0	0	0
Kif13a	kinesin family member 13A [Source:RGD Symbol;Acc:1307825]	ENSRNOT00000066447	ENSRNOG00000001455	0.05	0	0.05	0.1	0.05	0.07	0.04	0.13	0.04
Nup153	nucleoporin 153 [Source:RGD Symbol;Acc:3216]	ENSRNOT00000001979	ENSRNOG00000001456	6.83	5.48	6.99	4.22	3.84	3.03	2.53	2.98	3.47
Rfc2	replication factor C subunit 2 [Source:RGD Symbol;Acc:621198]	ENSRNOT00000001989	ENSRNOG00000001457	2.89	4.22	3.22	3.54	3.58	3.85	3.57	2.97	2.76
Ids	iduronate 2-sulfatase [Source:MGI Symbol;Acc:MGI:96417]	ENSRNOT00000042925	ENSRNOG00000001465	4.55	4.41	6.22	2.54	2.29	2.11	2.11	2.69	2.67
LOC100361492	cytochrome P450, family 2, subfamily c, polypeptide 55-like [Source:RGD Symbol;Acc:2320073]	ENSRNOT00000001990	ENSRNOG00000001466	7.89	2.43	6.74	2.91	1.46	2.17	0.3	0	0
Eln	elastin [Source:RGD Symbol;Acc:67394]	ENSRNOT00000032780	ENSRNOG00000001469	0.32	0.46	1.03	0.38	2.44	2.34	1.18	0.93	0.71
Eln	elastin [Source:RGD Symbol;Acc:67394]	ENSRNOT00000040069	ENSRNOG00000001469	0.31	0.14	0.48	0.49	0.88	0.24	0.39	0.06	0.18
Limk1	LIM domain kinase 1 [Source:RGD Symbol;Acc:62055]	ENSRNOT00000001996	ENSRNOG00000001470	0	0	0.41	0	0	0	0	0	0
Limk1	LIM domain kinase 1 [Source:RGD Symbol;Acc:62055]	ENSRNOT00000084427	ENSRNOG00000001470	0.18	0.13	0	0.7	0.49	1.5	0	0.54	0.23
Tmem270	transmembrane protein 270 [Source:RGD Symbol;Acc:1561903]	ENSRNOT00000033499	ENSRNOG00000001474	0	0	0	0	0	0	0	0	0
Cldn4	claudin 4 [Source:RGD Symbol;Acc:1307932]	ENSRNOT00000002003	ENSRNOG00000001476	0.16	0.13	0.43	0.16	0.49	0.19	0.16	0.16	0.17
Gtf2ird1	GTF2I repeat domain containing 1 [Source:RGD Symbol;Acc:620856]	ENSRNOT00000002010	ENSRNOG00000001478	0.61	0	0.28	0.89	1.25	0.67	0	0.41	0.35
Gtf2ird1	GTF2I repeat domain containing 1 [Source:RGD Symbol;Acc:620856]	ENSRNOT00000079392	ENSRNOG00000001478	0.98	1.33	0.95	0.26	0	0.8	1.34	0.68	0.92
Gtf2ird1	GTF2I repeat domain containing 1 [Source:RGD Symbol;Acc:620856]	ENSRNOT00000087656	ENSRNOG00000001478	2.87	1.6	3.21	3.29	2.08	1.97	1.63	2.4	2.09
Gtf2i	general transcription factor II I [Source:RGD Symbol;Acc:727961]	ENSRNOT00000002020	ENSRNOG00000001479	6.5	9.01	4.94	10.29	11.01	5.74	14.29	10.42	12.48
Gtf2i	general transcription factor II I [Source:RGD Symbol;Acc:727961]	ENSRNOT00000040356	ENSRNOG00000001479	6.52	7.9	4.32	9.26	5.64	4.52	7.75	6.01	8.3
Gtf2i	general transcription factor II I [Source:RGD Symbol;Acc:727961]	ENSRNOT00000077189	ENSRNOG00000001479	1.17	1.99	1.17	1.84	0.32	4.12	1.7	2.67	1.78
Gtf2i	general transcription factor II I [Source:RGD Symbol;Acc:727961]	ENSRNOT00000092754	ENSRNOG00000001479	0	0	0	0	0	0	0	0	0
Gtf2i	general transcription factor II I [Source:RGD Symbol;Acc:727961]	ENSRNOT00000092870	ENSRNOG00000001479	1.68	2.81	2.11	0	0	2.38	3.2	1.16	1.35
Gtf2i	general transcription factor II I [Source:RGD Symbol;Acc:727961]	ENSRNOT00000092881	ENSRNOG00000001479	0.17	0	0	0	0.15	0	0.48	0	0
Gtf2i	general transcription factor II I [Source:RGD Symbol;Acc:727961]	ENSRNOT00000092956	ENSRNOG00000001479	0.72	0	0	0	0	0	0	0	0
Gtf2i	general transcription factor II I [Source:RGD Symbol;Acc:727961]	ENSRNOT00000092982	ENSRNOG00000001479	0	0	0	0	0	0.13	0.14	0	0
Gtf2i	general transcription factor II I [Source:RGD Symbol;Acc:727961]	ENSRNOT00000092988	ENSRNOG00000001479	0	0	0.26	0.46	0	0	0	0	0
Gtf2i	general transcription factor II I [Source:RGD Symbol;Acc:727961]	ENSRNOT00000092995	ENSRNOG00000001479	0	0	0	0	0	0	0	0	0
Ncf1	neutrophil cytosolic factor 1 [Source:RGD Symbol;Acc:61307]	ENSRNOT00000002028	ENSRNOG00000001480	7.59	6.56	16.48	5.9	15.37	10.56	1.01	1.09	1.74
Ncf1	neutrophil cytosolic factor 1 [Source:RGD Symbol;Acc:61307]	ENSRNOT00000076916	ENSRNOG00000001480	0	0	0	0	0	0	0	0	0
Gtf2ird2	GTF2I repeat domain containing 2 [Source:RGD Symbol;Acc:1307435]	ENSRNOT00000002030	ENSRNOG00000001482	0.8	0.3	0.5	0.25	0.21	0.23	0.38	0.13	0.57
Gtf2ird2	GTF2I repeat domain containing 2 [Source:RGD Symbol;Acc:1307435]	ENSRNOT00000075846	ENSRNOG00000001482	0	0	0	0	0	0	0.25	0	0
Gtf2ird2	GTF2I repeat domain containing 2 [Source:RGD Symbol;Acc:1307435]	ENSRNOT00000076298	ENSRNOG00000001482	0.46	0.84	0	0.94	0.96	0.79	0.49	0.37	0.43
Rcc1l	RCC1 like [Source:RGD Symbol;Acc:1307558]	ENSRNOT00000002032	ENSRNOG00000001483	7.77	6.69	7.03	6.86	7.13	7.69	7.2	7.3	7.05
Castor2	cytosolic arginine sensor for mTORC1 subunit 2 [Source:RGD Symbol;Acc:1304672]	ENSRNOT00000002033	ENSRNOG00000001484	0.36	0.1	0.23	0.25	0.14	0.05	0.44	0.46	0.37
Psmb1	proteasome subunit beta 1 [Source:RGD Symbol;Acc:621092]	ENSRNOT00000002037	ENSRNOG00000001488	163.17	140.74	182.09	120.71	151.3	151.59	156.97	111.81	135.69
Tbp	TATA box binding protein [Source:RGD Symbol;Acc:67398]	ENSRNOT00000002038	ENSRNOG00000001489	0	1.37	0	0	0.22	0.55	0.93	0.23	0.59
Pdcd2	programmed cell death 2 [Source:RGD Symbol;Acc:61887]	ENSRNOT00000002040	ENSRNOG00000001490	14.55	14.93	21.04	14.17	10	11.5	10.33	7.65	13.12
Slc8a2	solute carrier family 8 member A2 [Source:RGD Symbol;Acc:620194]	ENSRNOT00000047289	ENSRNOG00000001492	0	0	0	0.02	0	0	0	0	0.02
Slc8a2	solute carrier family 8 member A2 [Source:RGD Symbol;Acc:620194]	ENSRNOT00000086396	ENSRNOG00000001492	0	0	0	0	0.05	0	0	0	0
Kptn	kaptin [Source:MGI Symbol;Acc:MGI:1890380]	ENSRNOT00000002043	ENSRNOG00000001493	6.49	10.1	6.62	7.34	8.46	8.32	7.06	7.26	7.72
Napa	NSF attachment protein alpha [Source:RGD Symbol;Acc:620855]	ENSRNOT00000002044	ENSRNOG00000001494	57.39	59.14	48.46	52.81	56.91	60.37	48.06	49.06	57.33
Mia	MIA SH3 domain containing [Source:RGD Symbol;Acc:620883]	ENSRNOT00000002050	ENSRNOG00000001499	0.17	0	0	0	0	0.17	0	0	0
Rab4b	RAB4B, member RAS oncogene family [Source:RGD Symbol;Acc:620931]	ENSRNOT00000002052	ENSRNOG00000001500	9.15	7.57	10.32	7.27	10.38	10.77	5.77	5.8	6.1
Snrpa	small nuclear ribonucleoprotein polypeptide A [Source:RGD Symbol;Acc:1307416]	ENSRNOT00000002053	ENSRNOG00000001501	0.74	0	0.4	0.73	0	2.06	0.07	0.72	0
Tmem35a	transmembrane protein 35A [Source:RGD Symbol;Acc:1303093]	ENSRNOT00000002058	ENSRNOG00000001506	0	0.03	0	0.03	0	0.12	0.06	0.05	0
AC120066.1		ENSRNOT00000002062	ENSRNOG00000001510	0	0	0	0	0	0	0	0	0
AABR07029675.1		ENSRNOT00000002064	ENSRNOG00000001512	0	0	0	0	0	0	0	0	0
Cdca7	cell division cycle associated 7 [Source:RGD Symbol;Acc:1309363]	ENSRNOT00000002066	ENSRNOG00000001514	0.5	0.21	0.69	0.56	0.85	0.64	0.21	0.16	0.24
Map3k20	mitogen-activated protein kinase kinase kinase 20 [Source:RGD Symbol;Acc:1561394]	ENSRNOT00000002068	ENSRNOG00000001515	6.76	5.84	6.4	4.53	3.7	2.02	1.95	2.09	2.52
Rapgef4	Rap guanine nucleotide exchange factor 4 [Source:RGD Symbol;Acc:621886]	ENSRNOT00000010630	ENSRNOG00000001516	12.94	9.69	15.76	7.79	9.83	9.23	10.64	10.34	11.51
Pdk1	pyruvate dehydrogenase kinase 1 [Source:RGD Symbol;Acc:69427]	ENSRNOT00000002072	ENSRNOG00000001517	9.32	12.54	7.5	10.57	10.05	8.68	13.43	11.25	9.1
Itga6	integrin subunit alpha 6 [Source:RGD Symbol;Acc:621633]	ENSRNOT00000002075	ENSRNOG00000001518	1.59	1.18	0.91	1.22	1.25	0.83	2.04	1.35	1.58
Dlx2	distal-less homeobox 2 [Source:RGD Symbol;Acc:1304853]	ENSRNOT00000002076	ENSRNOG00000001519	0	0	0	0	0	0	0	0	0
Dlx1	distal-less homeobox 1 [Source:RGD Symbol;Acc:1309593]	ENSRNOT00000002078	ENSRNOG00000001520	0.02	0.06	0.22	0.02	0	0	0	0.02	0
Hat1	histone acetyltransferase 1 [Source:RGD Symbol;Acc:1305716]	ENSRNOT00000002085	ENSRNOG00000001524	9.51	10.32	10.78	10.72	9.96	10.6	6.63	7.71	5.96
Igsf11	immunoglobulin superfamily, member 11 [Source:RGD Symbol;Acc:1308758]	ENSRNOT00000066997	ENSRNOG00000001525	6	6.27	6.29	4.72	5.7	6.43	10.35	8.83	6.68
Cd80	Cd80 molecule [Source:RGD Symbol;Acc:2314]	ENSRNOT00000002089	ENSRNOG00000001527	0.53	0.57	0	0.05	0	0	0	0	0
Cd80	Cd80 molecule [Source:RGD Symbol;Acc:2314]	ENSRNOT00000089625	ENSRNOG00000001527	0.17	0.07	0.36	0.01	0.2	0.14	0	0.01	0
Gap43	growth associated protein 43 [Source:RGD Symbol;Acc:62071]	ENSRNOT00000002091	ENSRNOG00000001528	0	0	0	0	0	0	0	0	0
Chac2	ChaC cation transport regulator 2 [Source:RGD Symbol;Acc:1309120]	ENSRNOT00000002094	ENSRNOG00000001531	8.65	14.48	7.98	12.02	14.61	13.19	14.54	13.08	10.62
Cyyr1	cysteine and tyrosine rich 1 [Source:RGD Symbol;Acc:1359578]	ENSRNOT00000002109	ENSRNOG00000001544	0.54	0.89	1.54	0.74	1.47	0.65	0.23	0.43	0.22
Agps	alkylglycerone phosphate synthase [Source:RGD Symbol;Acc:620364]	ENSRNOT00000002111	ENSRNOG00000001547	3.15	1.66	4.49	2.05	1.37	0.89	1.2	0.87	1.14
Nfe2l2	nuclear factor, erythroid 2-like 2 [Source:RGD Symbol;Acc:620360]	ENSRNOT00000002114	ENSRNOG00000001548	9.22	18.91	13.05	14.09	12.71	16.44	7.07	3.92	5.65
Atp5pf	ATP synthase peripheral stalk subunit F6 [Source:RGD Symbol;Acc:621376]	ENSRNOT00000002116	ENSRNOG00000001551	2.58	2.86	2.5	2.27	2.98	1.15	0.5	3.88	0.71
RGD1563888	similar to DNA segment, Chr 16, ERATO Doi 472, expressed [Source:RGD Symbol;Acc:1563888]	ENSRNOT00000002119	ENSRNOG00000001554	0.3	0	0	0.22	0	0	0	0.22	0.07
RGD1563888	similar to DNA segment, Chr 16, ERATO Doi 472, expressed [Source:RGD Symbol;Acc:1563888]	ENSRNOT00000087665	ENSRNOG00000001554	2.25	2.52	2.25	1.85	1.28	0.67	2.49	0.07	3.74
Btg3	BTG anti-proliferation factor 3 [Source:RGD Symbol;Acc:2226]	ENSRNOT00000002121	ENSRNOG00000001555	4.6	3.48	9.07	1.38	2.02	1.65	1.14	0.61	1.23
Cxadr	CXADR, Ig-like cell adhesion molecule [Source:RGD Symbol;Acc:619794]	ENSRNOT00000050701	ENSRNOG00000001557	9.64	6.9	12.52	8.04	6.69	4.77	7.35	6.5	6.76
Mtx2	metaxin 2 [Source:RGD Symbol;Acc:1306473]	ENSRNOT00000002134	ENSRNOG00000001559	23.45	21.97	26.63	21.67	25.6	22.37	20.81	16.33	18.92
AABR07033579.1		ENSRNOT00000002131	ENSRNOG00000001566	0	0	0	0	0	0	0	0	0
Krtap14	keratin associated protein 14 [Source:RGD Symbol;Acc:1564302]	ENSRNOT00000002132	ENSRNOG00000001567	0	0	0	0	0	0	0	0	0
LOC100363136	hypothetical protein LOC100363136 [Source:RGD Symbol;Acc:2324754]	ENSRNOT00000002137	ENSRNOG00000001570	0	0	0	0	0	0	0	0	0
Cldn8	claudin 8 [Source:RGD Symbol;Acc:1308575]	ENSRNOT00000002138	ENSRNOG00000001571	0	0.12	0.04	0.24	0.02	0.07	0.05	0.08	0.07
Hoxd1	homeo box D1 [Source:RGD Symbol;Acc:1309179]	ENSRNOT00000002140	ENSRNOG00000001572	0	0	0	0	0	0	0	0	0
Usp25	ubiquitin specific peptidase 25 [Source:RGD Symbol;Acc:1309003]	ENSRNOT00000002150	ENSRNOG00000001573	1.34	1.47	3.05	0	0	0.71	0.95	0.39	0
Usp25	ubiquitin specific peptidase 25 [Source:RGD Symbol;Acc:1309003]	ENSRNOT00000084928	ENSRNOG00000001573	14.55	7.13	12.35	7.42	7.21	4.7	2.59	4.69	4.63
Grik1	glutamate ionotropic receptor kainate type subunit 1 [Source:RGD Symbol;Acc:2732]	ENSRNOT00000042581	ENSRNOG00000001575	0	0	0	0	0	0	0	0	0
Grik1	glutamate ionotropic receptor kainate type subunit 1 [Source:RGD Symbol;Acc:2732]	ENSRNOT00000050073	ENSRNOG00000001575	0	0	0	0	0	0	0	0	0
Grik1	glutamate ionotropic receptor kainate type subunit 1 [Source:RGD Symbol;Acc:2732]	ENSRNOT00000051060	ENSRNOG00000001575	0	0	0	0	0	0	0	0	0
Grik1	glutamate ionotropic receptor kainate type subunit 1 [Source:RGD Symbol;Acc:2732]	ENSRNOT00000081066	ENSRNOG00000001575	0	0	0	0	0	0	0	0	0
Grik1	glutamate ionotropic receptor kainate type subunit 1 [Source:RGD Symbol;Acc:2732]	ENSRNOT00000085629	ENSRNOG00000001575	0	0	0	0	0	0	0	0	0
Hoxd3	homeo box D3 [Source:RGD Symbol;Acc:1588601]	ENSRNOT00000033511	ENSRNOG00000001577	0	0	0	0	0	0	0	0	0
Hoxd4	homeo box D4 [Source:RGD Symbol;Acc:1309690]	ENSRNOT00000002145	ENSRNOG00000001578	0	0	0	0	0	0	0	0	0
Hoxd9	homeo box D9 [Source:RGD Symbol;Acc:1582908]	ENSRNOT00000065426	ENSRNOG00000001580	0	0	0	0	0	0	0.03	0	0
Hoxd10	homeo box D10 [Source:RGD Symbol;Acc:1306511]	ENSRNOT00000002148	ENSRNOG00000001581	0	0	0	0	0	0	0	0	0
Bach1	BTB domain and CNC homolog 1 [Source:RGD Symbol;Acc:1306693]	ENSRNOT00000002151	ENSRNOG00000001582	0.82	0	0	0	0	0	0	0	0
Bach1	BTB domain and CNC homolog 1 [Source:RGD Symbol;Acc:1306693]	ENSRNOT00000083275	ENSRNOG00000001582	0	0	0.24	0	0	0	0	0	0
Map3k7cl	MAP3K7 C-terminal like [Source:RGD Symbol;Acc:1359474]	ENSRNOT00000002158	ENSRNOG00000001584	0.25	0.56	0.69	0.66	0.67	0.21	0.55	0.44	0.39
Map3k7cl	MAP3K7 C-terminal like [Source:RGD Symbol;Acc:1359474]	ENSRNOT00000084580	ENSRNOG00000001584	0	0	0	0	0	0	0	0	0
Nrip1	nuclear receptor interacting protein 1 [Source:RGD Symbol;Acc:1311850]	ENSRNOT00000002152	ENSRNOG00000001585	0.45	0.93	0.64	0.66	1.87	0	1.15	0.25	0.8
Hoxd12	homeo box D12 [Source:RGD Symbol;Acc:1309797]	ENSRNOT00000068636	ENSRNOG00000001587	0	0	0	0	0	0	0	0	0
Hoxd13	homeo box D13 [Source:RGD Symbol;Acc:1308417]	ENSRNOT00000002155	ENSRNOG00000001588	0	0	0	0	0	0	0	0	0
Evx2	even-skipped homeobox 2 [Source:RGD Symbol;Acc:1305594]	ENSRNOT00000002156	ENSRNOG00000001589	0	0	0	0	0	0	0	0	0
Cct8	chaperonin containing TCP1 subunit 8 [Source:RGD Symbol;Acc:1305452]	ENSRNOT00000002169	ENSRNOG00000001592	50.53	37.97	63.96	28.89	29.45	27.06	32.82	22.11	30.36
Lnpk	lunapark, ER junction formation factor [Source:RGD Symbol;Acc:1312042]	ENSRNOT00000068018	ENSRNOG00000001593	0	0	0	0	0	0	0	0	0
Lnpk	lunapark, ER junction formation factor [Source:RGD Symbol;Acc:1312042]	ENSRNOT00000083045	ENSRNOG00000001593	0.23	0.54	0.39	0	0.33	0.29	0	0	0.09
Atp5mc3	ATP synthase membrane subunit c locus 3 [Source:RGD Symbol;Acc:620052]	ENSRNOT00000058234	ENSRNOG00000001596	311.54	347.71	304.24	307.75	312.79	338.27	404.03	350.25	305.3
Atf2	activating transcription factor 2 [Source:RGD Symbol;Acc:621862]	ENSRNOT00000002174	ENSRNOG00000001597	3.79	2.68	2.36	2.35	1.15	0.82	0.42	1.31	1.67
Atf2	activating transcription factor 2 [Source:RGD Symbol;Acc:621862]	ENSRNOT00000050513	ENSRNOG00000001597	0	0	0	0	0	0	0	0	0
Usp16	ubiquitin specific peptidase 16 [Source:RGD Symbol;Acc:1307192]	ENSRNOT00000002173	ENSRNOG00000001598	4.76	2.86	4.2	3.07	1.83	1.2	1.49	0.72	1.7
Rwdd2b	RWD domain containing 2B [Source:RGD Symbol;Acc:1305062]	ENSRNOT00000050902	ENSRNOG00000001599	12.52	9.32	14.62	10.56	9.38	9.84	10.97	8.45	9.57
AABR07034008.1		ENSRNOT00000002177	ENSRNOG00000001601	0	0	0	0	0	0	0	0	0
Ltn1	listerin E3 ubiquitin protein ligase 1 [Source:RGD Symbol;Acc:1311238]	ENSRNOT00000002180	ENSRNOG00000001602	4.23	4.36	3.74	3.42	2.36	1.84	3.17	3.2	3.16
Ltn1	listerin E3 ubiquitin protein ligase 1 [Source:RGD Symbol;Acc:1311238]	ENSRNOT00000073948	ENSRNOG00000001602	2.36	3.42	2.22	2.63	2.9	4.07	6.73	3.08	3.46
N6amt1	N-6 adenine-specific DNA methyltransferase 1 [Source:RGD Symbol;Acc:1311843]	ENSRNOT00000002182	ENSRNOG00000001603	4.7	8.13	5.3	5.77	9.08	8.99	8.06	6.03	6.38
Adamts1	ADAM metallopeptidase with thrombospondin type 1 motif, 1 [Source:RGD Symbol;Acc:621241]	ENSRNOT00000002187	ENSRNOG00000001607	6.75	3.04	7.49	3.24	3.4	2.56	3.63	1.71	1.93
Nxpe3	neurexophilin and PC-esterase domain family, member 3 [Source:RGD Symbol;Acc:1584648]	ENSRNOT00000002188	ENSRNOG00000001608	0.21	0	0.18	0	0	0.1	0	0.06	0
Nxpe3	neurexophilin and PC-esterase domain family, member 3 [Source:RGD Symbol;Acc:1584648]	ENSRNOT00000079598	ENSRNOG00000001608	0	0.19	0	0.12	0.09	0.04	0.04	0	0.05
Cep97	centrosomal protein 97 [Source:RGD Symbol;Acc:1307400]	ENSRNOT00000002191	ENSRNOG00000001609	0.3	0.26	0.42	0.18	0.28	0.15	0.45	0.16	0.3
Rpl24	ribosomal protein L24 [Source:RGD Symbol;Acc:621191]	ENSRNOT00000002194	ENSRNOG00000001611	0	0	0	0	0	0	0	0	0
Zbtb11	zinc finger and BTB domain containing 11 [Source:RGD Symbol;Acc:1308275]	ENSRNOT00000034940	ENSRNOG00000001613	2.21	2.36	2.56	1.92	1.57	1.7	1.83	1.68	1.79
Senp7	SUMO specific peptidase 7 [Source:RGD Symbol;Acc:1305510]	ENSRNOT00000044177	ENSRNOG00000001616	0	0	0	0	0	0	0	0	0
Ripk4	receptor-interacting serine-threonine kinase 4 [Source:RGD Symbol;Acc:1311691]	ENSRNOT00000002206	ENSRNOG00000001618	6.55	6.84	3.26	5.48	2.73	3.81	3.39	3.99	3.72
Prdm15	PR/SET domain 15 [Source:RGD Symbol;Acc:1310055]	ENSRNOT00000046318	ENSRNOG00000001620	0.68	0.55	0.65	0.57	0.44	0.51	0.52	0.21	0.42
C2cd2	C2 calcium-dependent domain containing 2 [Source:RGD Symbol;Acc:735112]	ENSRNOT00000002209	ENSRNOG00000001621	0	0	0	0	0	0	0	0	0
C2cd2	C2 calcium-dependent domain containing 2 [Source:RGD Symbol;Acc:735112]	ENSRNOT00000080681	ENSRNOG00000001621	4.61	3.67	4.47	3.08	2.18	1.27	1.94	2.79	2.95
Impg2	interphotoreceptor matrix proteoglycan 2 [Source:RGD Symbol;Acc:708358]	ENSRNOT00000044900	ENSRNOG00000001622	0	0	0.02	0	0.02	0	0	0	0.01
Zbtb21	zinc finger and BTB domain containing 21 [Source:RGD Symbol;Acc:1310841]	ENSRNOT00000041177	ENSRNOG00000001623	1.08	0.81	1.59	0.54	0.76	0.7	0.58	0.56	0.83
Abi3bp	ABI family member 3 binding protein [Source:RGD Symbol;Acc:1562717]	ENSRNOT00000002220	ENSRNOG00000001627	0	0	0.11	0	0.02	0	0	0	0
Abi3bp	ABI family member 3 binding protein [Source:RGD Symbol;Acc:1562717]	ENSRNOT00000002223	ENSRNOG00000001627	0.74	0	0.67	0.08	0	0	0	0.3	0
Abi3bp	ABI family member 3 binding protein [Source:RGD Symbol;Acc:1562717]	ENSRNOT00000047817	ENSRNOG00000001627	0.2	0.3	0.24	0.37	0.5	0.36	0	0.07	0
Abi3bp	ABI family member 3 binding protein [Source:RGD Symbol;Acc:1562717]	ENSRNOT00000049859	ENSRNOG00000001627	0.05	0.12	0	0	0.05	0	0	0.14	0.11
Abi3bp	ABI family member 3 binding protein [Source:RGD Symbol;Acc:1562717]	ENSRNOT00000063864	ENSRNOG00000001627	0	0.87	0.34	0.64	0.96	1.02	0.91	0.2	0.8
Abi3bp	ABI family member 3 binding protein [Source:RGD Symbol;Acc:1562717]	ENSRNOT00000070871	ENSRNOG00000001627	0	0.17	0	0	0	0.06	0	0	0
Abi3bp	ABI family member 3 binding protein [Source:RGD Symbol;Acc:1562717]	ENSRNOT00000072140	ENSRNOG00000001627	0	0	0	0	0	0	0	0	0
Pcp4	Purkinje cell protein 4 [Source:RGD Symbol;Acc:3271]	ENSRNOT00000002221	ENSRNOG00000001628	0	0	0	0	0	0	0	0	0
Pcp4	Purkinje cell protein 4 [Source:RGD Symbol;Acc:3271]	ENSRNOT00000061047	ENSRNOG00000001628	0	0.21	0.18	0	0.18	0	0.19	0	0
Wrb	tryptophan rich basic protein [Source:RGD Symbol;Acc:735104]	ENSRNOT00000002222	ENSRNOG00000001629	3.1	3.09	2.76	3.04	2.62	2.82	3.6	2.69	2.1
Brwd1	bromodomain and WD repeat domain containing 1 [Source:RGD Symbol;Acc:1309030]	ENSRNOT00000002231	ENSRNOG00000001632	1.5	1.27	1.37	1.19	0.94	0.91	1.07	1.03	1.26
Tfg	Trk-fused gene [Source:RGD Symbol;Acc:1309751]	ENSRNOT00000048417	ENSRNOG00000001633	5.45	4.26	9.77	3.37	6.37	4.18	4.59	3.09	4.87
Tfg	Trk-fused gene [Source:RGD Symbol;Acc:1309751]	ENSRNOT00000088152	ENSRNOG00000001633	15.02	10.3	11.39	8.3	8.66	8.47	3.38	4.64	8.19
Adgrg7	adhesion G protein-coupled receptor G7 [Source:RGD Symbol;Acc:1307217]	ENSRNOT00000002232	ENSRNOG00000001634	0	0	0.02	0	0	0	0	0	0
Tomm70	translocase of outer mitochondrial membrane 70 [Source:RGD Symbol;Acc:1303049]	ENSRNOT00000002238	ENSRNOG00000001640	18.75	22.56	22.85	18.4	14.04	14.75	19.38	13.49	16.85
Tbc1d23	TBC1 domain family, member 23 [Source:RGD Symbol;Acc:1307925]	ENSRNOT00000002240	ENSRNOG00000001642	0.89	0.69	0.5	1.07	0.94	0.62	0	0.11	0.5
Psmg1	proteasome assembly chaperone 1 [Source:RGD Symbol;Acc:1305454]	ENSRNOT00000002242	ENSRNOG00000001643	34.19	41.32	34.3	41.37	38.47	41.14	56.9	42.52	41.8
Tmem30c	transmembrane protein 30C [Source:RGD Symbol;Acc:1306090]	ENSRNOT00000002241	ENSRNOG00000001644	0	0	0	0	0	0	0	0	0
Filip1l	filamin A interacting protein 1-like [Source:RGD Symbol;Acc:1565927]	ENSRNOT00000046383	ENSRNOG00000001645	0	0	0	0	0	0	0	0	0
Ets2	ETS proto-oncogene 2, transcription factor [Source:RGD Symbol;Acc:1584977]	ENSRNOT00000002247	ENSRNOG00000001647	29.15	13.62	31.47	12.57	16.09	15.68	7.61	5.07	6.48
Erg	ETS transcription factor ERG [Source:RGD Symbol;Acc:621108]	ENSRNOT00000039999	ENSRNOG00000001652	0	0	0	1.03	1.21	0.31	0	0	0
Erg	ETS transcription factor ERG [Source:RGD Symbol;Acc:621108]	ENSRNOT00000078425	ENSRNOG00000001652	1.28	1.64	1.48	1.47	2.16	1.03	1.24	0.98	1.13
Erg	ETS transcription factor ERG [Source:RGD Symbol;Acc:621108]	ENSRNOT00000078818	ENSRNOG00000001652	0.62	1.02	0.87	0.03	0	0.09	0.36	0.48	0
St3gal6	ST3 beta-galactoside alpha-2,3-sialyltransferase 6 [Source:RGD Symbol;Acc:1303279]	ENSRNOT00000002255	ENSRNOG00000001653	24.84	21.43	23.42	17.28	18.81	22.69	23.24	14.14	11.53
Cpox	coproporphyrinogen oxidase [Source:RGD Symbol;Acc:1311817]	ENSRNOT00000002257	ENSRNOG00000001654	24.34	24.7	25.99	24	19.72	21.73	23.39	19.99	20.91
Kcnj15	potassium voltage-gated channel subfamily J member 15 [Source:RGD Symbol;Acc:621662]	ENSRNOT00000002259	ENSRNOG00000001656	0.04	0.92	0.11	1.63	0.76	0.12	0	0.5	0.26
Cldnd1	claudin domain containing 1 [Source:RGD Symbol;Acc:1359273]	ENSRNOT00000002260	ENSRNOG00000001657	18.09	15.37	26.4	17	18.09	16.91	15.03	13.97	14.92
Kcnj6	potassium voltage-gated channel subfamily J member 6 [Source:RGD Symbol;Acc:2959]	ENSRNOT00000066940	ENSRNOG00000001658	0	0	0	0	0	0	0	0	0
Kcnj6	potassium voltage-gated channel subfamily J member 6 [Source:RGD Symbol;Acc:2959]	ENSRNOT00000079955	ENSRNOG00000001658	0	0	0	0	0	0	0	0	0
Dyrk1a	dual specificity tyrosine phosphorylation regulated kinase 1A [Source:RGD Symbol;Acc:2528]	ENSRNOT00000050342	ENSRNOG00000001662	2.94	1.34	1.34	2.27	1.43	1.32	1.16	1.59	2.55
AABR07033943.1		ENSRNOT00000002277	ENSRNOG00000001675	0	0	0	0	0	0	0	0	0
Gabrr3	gamma-aminobutyric acid type A receptor rho3 subunit [Source:RGD Symbol;Acc:621564]	ENSRNOT00000002281	ENSRNOG00000001679	0	0.06	0	0	0.06	0.03	0.03	0.08	0
Riox2	ribosomal oxygenase 2 [Source:NCBI gene;Acc:266670]	ENSRNOT00000002285	ENSRNOG00000001680	0	0	0	0	0	0	0	0	0.21
Vps26c	VPS26 endosomal protein sorting factor C [Source:RGD Symbol;Acc:1306879]	ENSRNOT00000002284	ENSRNOG00000001681	15.69	12	18.66	14.86	11.79	11.52	10.08	8.8	8.05
Ttc3	tetratricopeptide repeat domain 3 [Source:RGD Symbol;Acc:1308654]	ENSRNOT00000065600	ENSRNOG00000001682	1.32	1.29	2	1.49	0.87	0.54	0.98	0.91	0.94
Ripply3	ripply transcriptional repressor 3 [Source:RGD Symbol;Acc:1308788]	ENSRNOT00000002289	ENSRNOG00000001684	0.04	0.04	0	0.04	0.15	0	0.08	0	0
Hlcs	holocarboxylase synthetase [Source:RGD Symbol;Acc:1565360]	ENSRNOT00000002291	ENSRNOG00000001686	0	0	0	0	0	0	0	0	0
Crybg3	crystallin beta-gamma domain containing 3 [Source:RGD Symbol;Acc:1305628]	ENSRNOT00000002292	ENSRNOG00000001687	0.41	0.62	1.03	0.33	0.51	0.21	0.23	0.16	0.22
Arl6	ADP-ribosylation factor like GTPase 6 [Source:RGD Symbol;Acc:1305535]	ENSRNOT00000002293	ENSRNOG00000001689	3.19	2.35	3.44	2.59	3.14	2.33	2.02	1.59	1.57
Cldn14	claudin 14 [Source:RGD Symbol;Acc:1309165]	ENSRNOT00000002297	ENSRNOG00000001691	10.94	11.27	11.41	7.08	9.85	7.94	9.86	8.66	13.38
Chaf1b	chromatin assembly factor 1 subunit B [Source:RGD Symbol;Acc:1307634]	ENSRNOT00000002299	ENSRNOG00000001692	0.11	0.19	0.2	0.44	0.22	0.39	0.05	0.09	0.13
Setd4	SET domain containing 4 [Source:RGD Symbol;Acc:619899]	ENSRNOT00000002308	ENSRNOG00000001699	0	0	0	0	0.22	0	0	0	0
Whrn	whirlin [Source:RGD Symbol;Acc:631330]	ENSRNOT00000002309	ENSRNOG00000001700	0.5	0.35	0.56	0.9	0.6	0.41	0.59	0.28	0.42
Whrn	whirlin [Source:RGD Symbol;Acc:631330]	ENSRNOT00000082513	ENSRNOG00000001700	0.28	0.82	0.33	0.56	1.16	0.96	0.69	1.13	0.9
Cbr3	carbonyl reductase 3 [Source:RGD Symbol;Acc:1309728]	ENSRNOT00000002310	ENSRNOG00000001701	0.85	0.89	1.29	0.71	0.95	0.73	0.49	0.41	0.51
Runx1	runt-related transcription factor 1 [Source:RGD Symbol;Acc:2283]	ENSRNOT00000002313	ENSRNOG00000001704	3.16	1.17	4.17	0.8	1.39	1.1	0	0	0.19
Runx1	runt-related transcription factor 1 [Source:RGD Symbol;Acc:2283]	ENSRNOT00000084134	ENSRNOG00000001704	0	0	0.12	0	0	0	0.13	0.13	0.1
Kalrn	kalirin, RhoGEF kinase [Source:RGD Symbol;Acc:621865]	ENSRNOT00000016340	ENSRNOG00000001706	0.42	0.05	1.15	0.11	0.22	0	0.02	0	0
Kalrn	kalirin, RhoGEF kinase [Source:RGD Symbol;Acc:621865]	ENSRNOT00000049292	ENSRNOG00000001706	1.64	0.27	2.18	0.43	0.39	0.34	0.09	0.12	0.09
Vwa5b2	von Willebrand factor A domain containing 5B2 [Source:RGD Symbol;Acc:1564491]	ENSRNOT00000037612	ENSRNOG00000001707	0.07	0.01	0.02	0.05	0.01	0.07	0.01	0.01	0.02
Dvl3	dishevelled segment polarity protein 3 [Source:RGD Symbol;Acc:1308834]	ENSRNOT00000002323	ENSRNOG00000001708	3.11	3.7	3.45	3.39	2.44	3.47	2.53	2.94	2.8
Ap2m1	adaptor related protein complex 2 subunit mu 1 [Source:RGD Symbol;Acc:620135]	ENSRNOT00000058092	ENSRNOG00000001709	0	0	0	0.25	0.29	0	0	0	0
Ap2m1	adaptor related protein complex 2 subunit mu 1 [Source:RGD Symbol;Acc:620135]	ENSRNOT00000088821	ENSRNOG00000001709	33.37	27.75	39.13	28.21	25.78	21.3	21.35	13.97	18.68
Abcf3	ATP binding cassette subfamily F member 3 [Source:RGD Symbol;Acc:1310468]	ENSRNOT00000002327	ENSRNOG00000001710	17.93	17.78	17.45	17.06	15.5	15.41	14.38	13.47	16.41
Hrasls	HRAS-like suppressor [Source:RGD Symbol;Acc:1309485]	ENSRNOT00000002329	ENSRNOG00000001711	0.62	0.12	0.51	0.85	0.34	0.44	0.23	0.75	0.08
Alg3	ALG3, alpha-1,3- mannosyltransferase [Source:RGD Symbol;Acc:1306004]	ENSRNOT00000002331	ENSRNOG00000001712	12.25	15.28	12.91	14.68	10.05	12.45	11.46	13.7	11.53
Alg3	ALG3, alpha-1,3- mannosyltransferase [Source:RGD Symbol;Acc:1306004]	ENSRNOT00000073703	ENSRNOG00000001712	4.09	3.77	2.59	3.44	4.06	5.52	1.99	2.55	3.84
LOC100360218	interleukin 13 receptor, alpha 1-like [Source:RGD Symbol;Acc:2322532]	ENSRNOT00000002330	ENSRNOG00000001713	49.14	27.5	67.27	27	28.24	23.37	21.75	13.77	17.17
Atp13a4	ATPase 13A4 [Source:RGD Symbol;Acc:1306927]	ENSRNOT00000002333	ENSRNOG00000001714	0	0	0	0	0	0	0.04	0	0
Ece2	endothelin-converting enzyme 2 [Source:RGD Symbol;Acc:1303039]	ENSRNOT00000044482	ENSRNOG00000001715	0.01	0.03	0.02	0.07	0.06	0	0	0	0.03
Opa1	OPA1, mitochondrial dynamin like GTPase [Source:RGD Symbol;Acc:708423]	ENSRNOT00000002338	ENSRNOG00000001717	0.63	0	1.64	4.28	0	0	0	0	0
Opa1	OPA1, mitochondrial dynamin like GTPase [Source:RGD Symbol;Acc:708423]	ENSRNOT00000002343	ENSRNOG00000001717	8.69	9.5	5.6	3.57	6.76	8.51	11.02	7.74	9.32
Psmd2	proteasome 26S subunit, non-ATPase 2 [Source:RGD Symbol;Acc:1305752]	ENSRNOT00000002358	ENSRNOG00000001719	56.83	51.29	57.73	46.02	44.62	36.91	46.55	38.34	54.17
Hes1	hes family bHLH transcription factor 1 [Source:RGD Symbol;Acc:62081]	ENSRNOT00000002346	ENSRNOG00000001720	5.6	10.57	6.56	5.27	7.67	7.2	5.74	5.3	6.09
Atp13a3	ATPase 13A3 [Source:RGD Symbol;Acc:1590881]	ENSRNOT00000002350	ENSRNOG00000001724	0.11	0	0	0	0	0.2	0	0.09	0
Tmem44	transmembrane protein 44 [Source:RGD Symbol;Acc:1563737]	ENSRNOT00000002353	ENSRNOG00000001726	0.09	0.06	0.07	0.06	0.08	0.06	0.05	0.11	0.13
Lsg1	large 60S subunit nuclear export GTPase 1 [Source:RGD Symbol;Acc:1309089]	ENSRNOT00000002354	ENSRNOG00000001727	0	2.12	3.13	0	0.18	0	1.24	0	2.93
Lsg1	large 60S subunit nuclear export GTPase 1 [Source:RGD Symbol;Acc:1309089]	ENSRNOT00000081081	ENSRNOG00000001727	6.52	5.09	3.44	6.41	6.25	6.66	3.1	5.26	3.33
Lsg1	large 60S subunit nuclear export GTPase 1 [Source:RGD Symbol;Acc:1309089]	ENSRNOT00000090940	ENSRNOG00000001727	0	0	0	0	0	0	0	0	0
Fam43a	family with sequence similarity 43, member A [Source:RGD Symbol;Acc:1304790]	ENSRNOT00000002355	ENSRNOG00000001728	4.3	3.22	5.81	2.02	3.2	2.39	1.27	0.89	1.41
Xxylt1	xyloside xylosyltransferase 1 [Source:RGD Symbol;Acc:1308154]	ENSRNOT00000002356	ENSRNOG00000001729	1.32	1.45	1.73	1.23	0.88	0.44	1.32	0.35	1.28
Acap2	ArfGAP with coiled-coil, ankyrin repeat and PH domains 2 [Source:RGD Symbol;Acc:1562939]	ENSRNOT00000029549	ENSRNOG00000001730	3.74	2.43	3.8	1.73	1.21	1.03	1.13	1.12	0.9
Acap2	ArfGAP with coiled-coil, ankyrin repeat and PH domains 2 [Source:RGD Symbol;Acc:1562939]	ENSRNOT00000080834	ENSRNOG00000001730	0.08	0	0	0	0	0	0	0	0
Ppp1r2	protein phosphatase 1, regulatory (inhibitor) subunit 2 [Source:RGD Symbol;Acc:621099]	ENSRNOT00000002361	ENSRNOG00000001733	0.98	0	4.86	0.85	2.97	1.59	2.5	2.25	0
Bdh1	3-hydroxybutyrate dehydrogenase 1 [Source:RGD Symbol;Acc:620131]	ENSRNOT00000002366	ENSRNOG00000001736	1.65	1.11	1.63	2.46	2.57	2.66	1.62	3.3	1.51
Eif4g1	eukaryotic translation initiation factor 4 gamma, 1 [Source:RGD Symbol;Acc:1306144]	ENSRNOT00000040029	ENSRNOG00000001738	20.4	0	19.59	17.38	5.76	9.03	8.49	7.42	13.44
Eif4g1	eukaryotic translation initiation factor 4 gamma, 1 [Source:RGD Symbol;Acc:1306144]	ENSRNOT00000041777	ENSRNOG00000001738	0	0	0.31	0	0	2.72	0.7	0	0
Meltf	melanotransferrin [Source:RGD Symbol;Acc:1308155]	ENSRNOT00000002373	ENSRNOG00000001739	0	0	0	0	0	0	0	0	0.02
Clcn2	chloride voltage-gated channel 2 [Source:RGD Symbol;Acc:2361]	ENSRNOT00000002376	ENSRNOG00000001742	0	0.14	0.05	0.05	0.08	0.1	0.1	0.13	0.38
Clcn2	chloride voltage-gated channel 2 [Source:RGD Symbol;Acc:2361]	ENSRNOT00000050927	ENSRNOG00000001742	2.98	4.73	2.75	5.92	3.75	4.41	5.57	6.21	5.39
Ncbp2	nuclear cap binding protein subunit 2 [Source:RGD Symbol;Acc:1596188]	ENSRNOT00000002381	ENSRNOG00000001746	16.87	15.99	19.64	13.25	15.2	14.13	13.06	10.83	12.42
LOC100910732	serine/threonine-protein kinase PAK 2-like [Source:RGD Symbol;Acc:6497075]	ENSRNOT00000049862	ENSRNOG00000001747	1.91	2.34	3.94	1.84	0.65	0.36	1.64	0.48	1.43
LOC100910732	serine/threonine-protein kinase PAK 2-like [Source:RGD Symbol;Acc:6497075]	ENSRNOT00000077269	ENSRNOG00000001747	12.08	9.51	14.63	7.63	9.87	7.79	6.1	5.38	5.86
LOC100912534	DNA-directed RNA polymerases I, II, and III subunit RPABC3-like [Source:RGD Symbol;Acc:6486461]	ENSRNOT00000002382	ENSRNOG00000001748	11.45	8.39	12.95	8.61	7.22	10.34	5.5	4.54	4.43
Chrd	chordin [Source:RGD Symbol;Acc:620181]	ENSRNOT00000002394	ENSRNOG00000001750	2.04	2.91	2.27	3.01	2.88	2.21	1.68	3.12	2.92
Nrros	negative regulator of reactive oxygen species [Source:RGD Symbol;Acc:1310771]	ENSRNOT00000050364	ENSRNOG00000001752	1.8	1.19	2.11	1.1	1.82	0.35	0	0	0.51
Wdr53	WD repeat domain 53 [Source:RGD Symbol;Acc:1559546]	ENSRNOT00000002392	ENSRNOG00000001754	0	0	0	0.1	0	0	0	0	0
LOC100911374	UBX domain-containing protein 7-like [Source:RGD Symbol;Acc:6493076]	ENSRNOT00000029842	ENSRNOG00000001756	0	0	0	0	0.92	0.08	0	0	0
LOC100911374	UBX domain-containing protein 7-like [Source:RGD Symbol;Acc:6493076]	ENSRNOT00000091575	ENSRNOG00000001756	0	0	0	0	0	0	0	0	0
Tm4sf19	transmembrane 4 L six family member 19 [Source:RGD Symbol;Acc:1560486]	ENSRNOT00000002396	ENSRNOG00000001757	3.44	1.2	6.96	0.44	1.89	1.15	0	0.06	0
Tctex1d2	Tctex1 domain containing 2 [Source:RGD Symbol;Acc:1563597]	ENSRNOT00000002397	ENSRNOG00000001758	0.74	1.3	1.3	1.04	1.09	1.22	1.34	0.26	1.03
Pcyt1a	phosphate cytidylyltransferase 1, choline, alpha [Source:RGD Symbol;Acc:70515]	ENSRNOT00000002403	ENSRNOG00000001762	10.48	9.43	11.7	6.39	6.86	5.41	5.2	4.44	5.5
Vps8	VPS8 CORVET complex subunit [Source:RGD Symbol;Acc:1309443]	ENSRNOT00000029255	ENSRNOG00000001764	3.82	3.73	3.99	3.24	4	3.25	3.06	2.59	3.2
Slc51a	solute carrier family 51, alpha subunit [Source:RGD Symbol;Acc:1311100]	ENSRNOT00000002405	ENSRNOG00000001765	0.07	0.04	0	0	0	0	0.04	0	0
Tfrc	transferrin receptor [Source:RGD Symbol;Acc:70488]	ENSRNOT00000002407	ENSRNOG00000001766	5.08	5.09	7.53	4.93	4.7	4.19	6.45	5.3	4.98
RGD1562339	RGD1562339 [Source:RGD Symbol;Acc:1562339]	ENSRNOT00000002408	ENSRNOG00000001767	1.08	0.53	0.67	0.63	0.57	0.11	0.21	0.26	0
Tnk2	tyrosine kinase, non-receptor, 2 [Source:RGD Symbol;Acc:1305957]	ENSRNOT00000002411	ENSRNOG00000001769	1.93	0.88	4.68	1.23	0.48	1.37	1.03	0.95	1.41
Tnk2	tyrosine kinase, non-receptor, 2 [Source:RGD Symbol;Acc:1305957]	ENSRNOT00000084768	ENSRNOG00000001769	0.22	0.46	0.48	0.4	0.8	0	0.69	0.02	0.55
Tnk2	tyrosine kinase, non-receptor, 2 [Source:RGD Symbol;Acc:1305957]	ENSRNOT00000085568	ENSRNOG00000001769	0	0	0	0	0	0	0	0	0
Ehhadh	enoyl-CoA hydratase and 3-hydroxyacyl CoA dehydrogenase [Source:RGD Symbol;Acc:621441]	ENSRNOT00000002410	ENSRNOG00000001770	161.53	213.63	102.77	85.05	135.87	118.25	351.28	192.91	194.15
Senp2	SUMO specific peptidase 2 [Source:RGD Symbol;Acc:708378]	ENSRNOT00000002425	ENSRNOG00000001773	5.27	4.08	5.15	4.86	3.39	2.88	3.51	2.85	3.01
Senp2	SUMO specific peptidase 2 [Source:RGD Symbol;Acc:708378]	ENSRNOT00000087105	ENSRNOG00000001773	3.56	4.26	3.57	2.36	2.09	1.59	1.53	1.18	2.24
Lrch3	leucine rich repeats and calponin homology domain containing 3 [Source:RGD Symbol;Acc:1306200]	ENSRNOT00000051989	ENSRNOG00000001774	1.72	1.67	2.37	0.95	0.8	0.48	0.55	0.68	0.69
Lrch3	leucine rich repeats and calponin homology domain containing 3 [Source:RGD Symbol;Acc:1306200]	ENSRNOT00000063883	ENSRNOG00000001774	0.47	0.5	0.15	0.1	0.34	0.26	0.12	0.21	0.25
Lrch3	leucine rich repeats and calponin homology domain containing 3 [Source:RGD Symbol;Acc:1306200]	ENSRNOT00000073865	ENSRNOG00000001774	0	0	0	0	0	0	0	0	0
Muc20	mucin 20, cell surface associated [Source:RGD Symbol;Acc:1304865]	ENSRNOT00000002418	ENSRNOG00000001776	0.04	0.07	0	0.04	0.07	0.11	0	0	0
AABR07034428.1	mucin 4, cell surface associated [Source:NCBI gene;Acc:303887]	ENSRNOT00000002421	ENSRNOG00000001777	0	0	0.02	0	0	0	0	0.01	0
Lmln	leishmanolysin like peptidase [Source:RGD Symbol;Acc:1311465]	ENSRNOT00000002427	ENSRNOG00000001781	0.11	0.07	0.13	0.05	0.06	0.05	0.05	0.05	0.1
Osbpl11	oxysterol binding protein-like 11 [Source:RGD Symbol;Acc:1307294]	ENSRNOT00000002428	ENSRNOG00000001782	2.41	1.34	3.12	2.47	2.17	1.94	0.92	0.56	0.32
Tra2b	transformer 2 beta homolog [Source:RGD Symbol;Acc:619886]	ENSRNOT00000002429	ENSRNOG00000001783	27.76	17.36	27.93	18.93	17.51	15.36	12.33	15.36	12.55
Etv5	ets variant 5 [Source:RGD Symbol;Acc:1309590]	ENSRNOT00000002445	ENSRNOG00000001785	0.62	1.68	1.09	2.19	3.09	1.8	0.52	0.67	0.7
Snx4	sorting nexin 4 [Source:RGD Symbol;Acc:1309763]	ENSRNOT00000002432	ENSRNOG00000001786	22.43	17.04	21.79	15.97	16.69	15.38	10.69	9.26	9.74
Zfp148	zinc finger protein 148 [Source:RGD Symbol;Acc:62063]	ENSRNOT00000002435	ENSRNOG00000001789	3.53	3.56	3.03	1.73	2.84	0.63	2.6	2.03	1.88
Zfp148	zinc finger protein 148 [Source:RGD Symbol;Acc:62063]	ENSRNOT00000086955	ENSRNOG00000001789	1.42	0.49	1	1.75	0.76	1.75	0.56	0.98	0.88
Slc12a8	solute carrier family 12, member 8 [Source:RGD Symbol;Acc:628730]	ENSRNOT00000002439	ENSRNOG00000001792	0.02	0	0	0	0.08	0	0	0	0
Slc12a8	solute carrier family 12, member 8 [Source:RGD Symbol;Acc:628730]	ENSRNOT00000040167	ENSRNOG00000001792	0	0	0	0	0	0	0.03	0	0
Slc12a8	solute carrier family 12, member 8 [Source:RGD Symbol;Acc:628730]	ENSRNOT00000086495	ENSRNOG00000001792	0	0	0	0	0	0	0	0	0.02
Heg1	heart development protein with EGF-like domains 1 [Source:RGD Symbol;Acc:1564641]	ENSRNOT00000002443	ENSRNOG00000001793	3	1.99	3.6	1.98	1.79	1.09	0.74	0.52	0.95
Muc13	mucin 13, cell surface associated [Source:RGD Symbol;Acc:708547]	ENSRNOT00000002444	ENSRNOG00000001794	0.02	0	0.04	0.02	0	0	0	0	0
Muc13	mucin 13, cell surface associated [Source:RGD Symbol;Acc:708547]	ENSRNOT00000076114	ENSRNOG00000001794	0	0	0	0	0	0	0	0	0
Itgb5	integrin subunit beta 5 [Source:RGD Symbol;Acc:628869]	ENSRNOT00000049974	ENSRNOG00000001795	19.8	21.76	13.89	25.54	26.82	21.07	21.45	19.91	20.98
Itgb5	integrin subunit beta 5 [Source:RGD Symbol;Acc:628869]	ENSRNOT00000076955	ENSRNOG00000001795	0.1	1.12	1.35	0	0.26	0.52	0.13	0.21	0.42
Dgkg	diacylglycerol kinase, gamma [Source:RGD Symbol;Acc:2499]	ENSRNOT00000002452	ENSRNOG00000001796	0.02	0.12	0.12	0.01	0.14	0.02	0.04	0.05	0.06
Umps	uridine monophosphate synthetase [Source:RGD Symbol;Acc:1311908]	ENSRNOT00000002450	ENSRNOG00000001797	23.3	23.01	31.09	23.35	22.16	25.67	13.27	10.87	11.92
Dnajb11	DnaJ heat shock protein family (Hsp40) member B11 [Source:RGD Symbol;Acc:1307373]	ENSRNOT00000002462	ENSRNOG00000001803	53.21	42.06	82.91	43.36	38.54	39.94	36.11	27.03	35.19
Itpr2	inositol 1,4,5-trisphosphate receptor, type 2 [Source:RGD Symbol;Acc:69649]	ENSRNOT00000040645	ENSRNOG00000001804	0.16	0	0.07	0.02	0	0	0	0	0
Fetub	fetuin B [Source:RGD Symbol;Acc:69293]	ENSRNOT00000048739	ENSRNOG00000001806	1412.72	1664.16	1239.53	1725.4	2221.95	2631.33	2731.22	2675.91	2693.2
Sspn	sarcospan [Source:RGD Symbol;Acc:1559723]	ENSRNOT00000002465	ENSRNOG00000001807	0.13	0.12	0.07	0.01	0.08	0.09	0.06	0.07	0.01
Ints13	integrator complex subunit 13 [Source:RGD Symbol;Acc:1592236]	ENSRNOT00000065730	ENSRNOG00000001808	0.25	0	0.16	0	0	0	0	0	0.04
Hrg	histidine-rich glycoprotein [Source:RGD Symbol;Acc:619808]	ENSRNOT00000047595	ENSRNOG00000001809	0.63	0	0	0.68	0.5	0	0.65	0	0
Hrg	histidine-rich glycoprotein [Source:RGD Symbol;Acc:619808]	ENSRNOT00000081864	ENSRNOG00000001809	594.62	860.61	487.03	865.43	965.47	994.32	1064.32	1351.24	1302.23
Hrg	histidine-rich glycoprotein [Source:RGD Symbol;Acc:619808]	ENSRNOT00000090031	ENSRNOG00000001809	149.02	220.04	119.36	235.2	410.57	456.98	312.38	350.24	350.87
Fgfr1op2	FGFR1 oncogene partner 2 [Source:RGD Symbol;Acc:1303233]	ENSRNOT00000002476	ENSRNOG00000001811	4.68	3.19	5.79	2.83	3.64	3.51	2.25	3.17	2.34
Fgfr1op2	FGFR1 oncogene partner 2 [Source:RGD Symbol;Acc:1303233]	ENSRNOT00000042270	ENSRNOG00000001811	9.46	7.17	9.46	5.82	6.74	7.21	6.03	4.76	5.17
Dnm1l	dynamin 1-like [Source:RGD Symbol;Acc:620416]	ENSRNOT00000002477	ENSRNOG00000001813	0.46	0.24	0.92	0.1	0.09	0.26	0.22	0.18	0.38
Dnm1l	dynamin 1-like [Source:RGD Symbol;Acc:620416]	ENSRNOT00000002478	ENSRNOG00000001813	0.12	0	0.11	0.14	0.04	0.05	0	0.26	0.21
Dnm1l	dynamin 1-like [Source:RGD Symbol;Acc:620416]	ENSRNOT00000002482	ENSRNOG00000001813	0	0	0	0	0	0	0	0	0.07
Eif4a2	eukaryotic translation initiation factor 4A2 [Source:RGD Symbol;Acc:1309225]	ENSRNOT00000002484	ENSRNOG00000001815	65.96	61.86	100.16	43.05	58.8	49.5	64.16	37.8	47.78
Eif4a2	eukaryotic translation initiation factor 4A2 [Source:RGD Symbol;Acc:1309225]	ENSRNOT00000089294	ENSRNOG00000001815	1.56	2.23	2.22	1.02	1.19	1.51	0.8	0.51	1.83
Rfc4	replication factor C subunit 4 [Source:RGD Symbol;Acc:1310142]	ENSRNOT00000002487	ENSRNOG00000001816	3.18	3.38	3.74	3.61	2.38	3.15	3.1	1.81	1.71
Tm7sf3	transmembrane 7 superfamily member 3 [Source:RGD Symbol;Acc:1306752]	ENSRNOT00000002486	ENSRNOG00000001817	5.73	9.71	11.37	10.15	10.87	10.19	7.96	4.53	7.04
Med21	mediator complex subunit 21 [Source:RGD Symbol;Acc:1309836]	ENSRNOT00000002500	ENSRNOG00000001820	11.36	9.74	15.91	9.95	10.4	13.43	11.47	9.25	11.38
Adipoq	adiponectin, C1Q and collagen domain containing [Source:RGD Symbol;Acc:628748]	ENSRNOT00000002492	ENSRNOG00000001821	0	0	0	0	0	0.04	0	0	0
Adipoq	adiponectin, C1Q and collagen domain containing [Source:RGD Symbol;Acc:628748]	ENSRNOT00000089988	ENSRNOG00000001821	0.06	0.12	0.11	0.06	0.29	0.06	0.09	0.15	0.11
St6gal1	ST6 beta-galactoside alpha-2,6-sialyltransferase 1 [Source:RGD Symbol;Acc:3676]	ENSRNOT00000002496	ENSRNOG00000001823	36.6	21.83	41.04	21.49	12.17	10.44	10.77	14.47	16.79
St6gal1	ST6 beta-galactoside alpha-2,6-sialyltransferase 1 [Source:RGD Symbol;Acc:3676]	ENSRNOT00000002499	ENSRNOG00000001823	117.95	90.25	124.29	123.38	77.15	55.06	86.16	97.71	97.93
St6gal1	ST6 beta-galactoside alpha-2,6-sialyltransferase 1 [Source:RGD Symbol;Acc:3676]	ENSRNOT00000044591	ENSRNOG00000001823	0	0	0	1.58	17.05	51.02	32.94	12.94	15.34
AABR07034767.1		ENSRNOT00000002498	ENSRNOG00000001825	3.65	2.9	4.07	3.16	2.33	2.56	3.61	2.1	3.37
Masp1	mannan-binding lectin serine peptidase 1 [Source:RGD Symbol;Acc:620213]	ENSRNOT00000002507	ENSRNOG00000001827	0	0	0	0	0	0	0	0	0
Masp1	mannan-binding lectin serine peptidase 1 [Source:RGD Symbol;Acc:620213]	ENSRNOT00000047678	ENSRNOG00000001827	3.82	3.05	4.9	2.44	3.29	3.46	2.29	1.69	2.18
Stk38l	serine/threonine kinase 38 like [Source:RGD Symbol;Acc:1564793]	ENSRNOT00000002502	ENSRNOG00000001828	0	0.26	0.35	0.39	0.23	0.12	0	0.21	0.33
Stk38l	serine/threonine kinase 38 like [Source:RGD Symbol;Acc:1564793]	ENSRNOT00000086813	ENSRNOG00000001828	2.08	2.18	2.26	2.32	1.98	2.17	2.48	1.53	1.72
Ube2v2	ubiquitin conjugating enzyme E2 V2 [Source:RGD Symbol;Acc:727838]	ENSRNOT00000031401	ENSRNOG00000001829	6.41	6.7	7.59	6.43	5.29	6.59	7.91	4.62	4.69
Ube2v2	ubiquitin conjugating enzyme E2 V2 [Source:RGD Symbol;Acc:727838]	ENSRNOT00000088212	ENSRNOG00000001829	9.91	8.03	15.98	8.23	8.28	13.27	11.54	4.76	5.3
Arntl2	aryl hydrocarbon receptor nuclear translocator-like 2 [Source:RGD Symbol;Acc:620230]	ENSRNOT00000055473	ENSRNOG00000001830	0	0	0	0	0	0	0	0	0
Arntl2	aryl hydrocarbon receptor nuclear translocator-like 2 [Source:RGD Symbol;Acc:620230]	ENSRNOT00000077619	ENSRNOG00000001830	0.06	0.82	0.54	1.21	0.13	0.09	1.72	0.71	0.84
Arntl2	aryl hydrocarbon receptor nuclear translocator-like 2 [Source:RGD Symbol;Acc:620230]	ENSRNOT00000084207	ENSRNOG00000001830	0.09	0	0.2	0	0	0	0.29	0.13	0.18
Mcm4	minichromosome maintenance complex component 4 [Source:RGD Symbol;Acc:3060]	ENSRNOT00000002510	ENSRNOG00000001833	2.28	1.62	2.39	2.64	2.41	1.81	1.1	1.22	1.22
Mzt2b	mitotic spindle organizing protein 2B [Source:RGD Symbol;Acc:1308126]	ENSRNOT00000002511	ENSRNOG00000001834	3	1.7	3.26	1.08	2.29	2.04	1.43	1.12	1.83
Sst	somatostatin [Source:RGD Symbol;Acc:3761]	ENSRNOT00000002519	ENSRNOG00000001837	0	0	0	0	0	0	0	0	0
Vpreb2	pre-B lymphocyte gene 2 [Source:RGD Symbol;Acc:1564601]	ENSRNOT00000002517	ENSRNOG00000001839	0	0	0	0	0	0	0	0	0.13
Rep15	RAB15 effector protein [Source:RGD Symbol;Acc:1562899]	ENSRNOT00000002518	ENSRNOG00000001840	0.12	0	0	0	0.06	0.06	0	0	0.11
Mrps35	mitochondrial ribosomal protein S35 [Source:RGD Symbol;Acc:1306720]	ENSRNOT00000002520	ENSRNOG00000001842	8.2	6.46	8.53	6.04	7.59	7.75	9.88	6.73	8.79
Bcl6	BCL6, transcription repressor [Source:RGD Symbol;Acc:1309345]	ENSRNOT00000002522	ENSRNOG00000001843	1.15	0.91	1.8	9.47	4.56	3.76	0.75	2.15	0.89
Klhl42	kelch-like family, member 42 [Source:RGD Symbol;Acc:1560924]	ENSRNOT00000002523	ENSRNOG00000001844	1.68	1.77	2.15	1	0.9	0.85	0.66	0.89	0.97
Top3b	DNA topoisomerase III beta [Source:RGD Symbol;Acc:1309468]	ENSRNOT00000002524	ENSRNOG00000001845	0.27	0.69	1.2	0	1.86	0	0	1.05	0.81
Ccdc91	coiled-coil domain containing 91 [Source:RGD Symbol;Acc:1359502]	ENSRNOT00000002527	ENSRNOG00000001847	14.78	13.5	14.89	13.21	10.94	10.38	10.34	7.52	9.57
Mapk1	mitogen activated protein kinase 1 [Source:RGD Symbol;Acc:70500]	ENSRNOT00000002533	ENSRNOG00000001849	22.32	23.17	25.55	17.9	15.43	13.33	16.19	16.01	14.23
Far2	fatty acyl CoA reductase 2 [Source:RGD Symbol;Acc:1565966]	ENSRNOT00000002528	ENSRNOG00000001851	0.01	0.04	0.02	0.02	0.02	0	0.03	0.01	0.08
Ergic2	ERGIC and golgi 2 [Source:RGD Symbol;Acc:1310606]	ENSRNOT00000067970	ENSRNOG00000001852	5.18	4.78	6.23	4.24	6.92	5.4	8.54	3.97	4.77
Ergic2	ERGIC and golgi 2 [Source:RGD Symbol;Acc:1310606]	ENSRNOT00000079291	ENSRNOG00000001852	22.6	21.82	26.91	20.68	21.02	21.12	25.89	17.99	19.03
Tmtc1	transmembrane and tetratricopeptide repeat containing 1 [Source:RGD Symbol;Acc:1564868]	ENSRNOT00000064320	ENSRNOG00000001854	0.33	0.24	0.43	0.21	0.34	0.21	0.05	0.01	0.08
Ypel1	yippee-like 1 [Source:RGD Symbol;Acc:2321291]	ENSRNOT00000002539	ENSRNOG00000001858	0	0	0	0	0	0	0	0	0
Ypel1	yippee-like 1 [Source:RGD Symbol;Acc:2321291]	ENSRNOT00000085475	ENSRNOG00000001858	0	0	0	0	0	0	0	0	0
Sdf2l1	stromal cell-derived factor 2-like 1 [Source:RGD Symbol;Acc:1585844]	ENSRNOT00000002540	ENSRNOG00000001859	48.86	48.56	113.03	45.71	50.99	51	34.62	23.29	30.3
Ccdc116	coiled-coil domain containing 116 [Source:RGD Symbol;Acc:1310080]	ENSRNOT00000041557	ENSRNOG00000001860	0	0	0	0.06	0	0	0	0	0
Ydjc	YdjC chitooligosaccharide deacetylase homolog [Source:RGD Symbol;Acc:1359227]	ENSRNOT00000002542	ENSRNOG00000001861	0.15	0.2	0.51	0.34	0.4	0.25	0.05	0	0
Ydjc	YdjC chitooligosaccharide deacetylase homolog [Source:RGD Symbol;Acc:1359227]	ENSRNOT00000078394	ENSRNOG00000001861	0	0	0.13	0	0.12	0	0.08	0.07	0.16
Ube2l3	ubiquitin-conjugating enzyme E2L 3 [Source:RGD Symbol;Acc:1308361]	ENSRNOT00000046159	ENSRNOG00000001862	37.33	34.36	39.47	37.58	39.44	38.72	32.77	29.38	32.37
Tmem191c	transmembrane protein 191C [Source:RGD Symbol;Acc:1587016]	ENSRNOT00000002546	ENSRNOG00000001864	0	0	0	0	0	0	0.08	0	0
Serpind1	serpin family D member 1 [Source:RGD Symbol;Acc:619854]	ENSRNOT00000031819	ENSRNOG00000001865	112.31	172.51	73.85	143.37	165.94	140.63	196.91	201.64	196.58
Serpind1	serpin family D member 1 [Source:RGD Symbol;Acc:619854]	ENSRNOT00000084973	ENSRNOG00000001865	0.13	0.66	0	0.41	0.27	0.84	1.26	1.13	0.77
Snap29	synaptosome associated protein 29 [Source:RGD Symbol;Acc:620225]	ENSRNOT00000002550	ENSRNOG00000001867	13.95	10.63	17.59	11.21	10.73	9.33	7.96	6.57	6.52
LOC100911248	crk-like protein-like [Source:RGD Symbol;Acc:6493647]	ENSRNOT00000002552	ENSRNOG00000001868	6.23	5.11	4.91	4.36	4.31	3.43	2.97	4.34	5.12
Rab44	RAB44, member RAS oncogene family [Source:RGD Symbol;Acc:1560150]	ENSRNOT00000002553	ENSRNOG00000001869	0.05	0.13	0.2	0	0.12	0	0	0.02	0
Lztr1	leucine-zipper-like transcription regulator 1 [Source:RGD Symbol;Acc:1309100]	ENSRNOT00000002554	ENSRNOG00000001870	12.37	12.2	12.4	11.26	10.6	9.39	8.13	8.05	9.84
Lrrc74b	leucine rich repeat containing 74B [Source:RGD Symbol;Acc:2319134]	ENSRNOT00000002557	ENSRNOG00000001872	0	0	0	0	0	0	0	0	0
Lrrc74b	leucine rich repeat containing 74B [Source:RGD Symbol;Acc:2319134]	ENSRNOT00000074346	ENSRNOG00000001872	0	0	0	0	0	0	0	0	0
P2rx6	purinergic receptor P2X 6 [Source:RGD Symbol;Acc:3243]	ENSRNOT00000002558	ENSRNOG00000001873	0	0	0	0	0	0	0	0	0
Slc7a4	solute carrier family 7, member 4 [Source:RGD Symbol;Acc:1305905]	ENSRNOT00000002560	ENSRNOG00000001874	0.14	0.32	0.29	0.39	0.23	0.35	0.09	0.23	0.02
Smpd4	sphingomyelin phosphodiesterase 4 [Source:RGD Symbol;Acc:1310674]	ENSRNOT00000043545	ENSRNOG00000001875	1.89	3.72	1.84	2.37	2.29	0.45	1.5	2.38	1.79
Ccdc74a	coiled-coil domain containing 74A [Source:RGD Symbol;Acc:1588214]	ENSRNOT00000002567	ENSRNOG00000001876	0	0.05	0	0	0	0	0	0	0
Med15	mediator complex subunit 15 [Source:RGD Symbol;Acc:1307560]	ENSRNOT00000002568	ENSRNOG00000001877	6.82	7.6	8.54	7.2	6.05	7.34	3.44	3.1	3.13
Klhl22	kelch-like family member 22 [Source:RGD Symbol;Acc:1306288]	ENSRNOT00000068711	ENSRNOG00000001878	5.71	5.03	6.02	5.57	6.38	5.17	4.24	3.54	5.11
Klhl22	kelch-like family member 22 [Source:RGD Symbol;Acc:1306288]	ENSRNOT00000091675	ENSRNOG00000001878	0.34	0.5	0.35	0	0	0.1	0.24	0	0.15
Dgcr6	DiGeorge syndrome critical region gene 6 [Source:RGD Symbol;Acc:1309390]	ENSRNOT00000002574	ENSRNOG00000001880	10.43	16.28	8.69	13.04	12.62	15.35	14.67	14.03	14.36
Ranbp1	RAN binding protein 1 [Source:RGD Symbol;Acc:1310521]	ENSRNOT00000002579	ENSRNOG00000001884	42.76	35.87	57.46	32.86	36.24	40.09	21.33	21.07	22.59
Trmt2a	tRNA methyltransferase 2 homolog A [Source:RGD Symbol;Acc:1310418]	ENSRNOT00000046183	ENSRNOG00000001885	4.72	3.89	5.76	4.3	2.86	3.59	3.74	2.47	4.36
Dgcr8	DGCR8 microprocessor complex subunit [Source:RGD Symbol;Acc:1306365]	ENSRNOT00000002581	ENSRNOG00000001886	3.63	2.66	4.02	2.31	2.41	1.97	2.08	1.56	1.5
Arvcf	ARVCF, delta catenin family member [Source:RGD Symbol;Acc:1306655]	ENSRNOT00000044635	ENSRNOG00000001888	1.29	0.77	0.37	2.63	0.77	0.61	1.28	0.38	0.43
Comt	catechol-O-methyltransferase [Source:RGD Symbol;Acc:2379]	ENSRNOT00000050269	ENSRNOG00000001889	323.42	249.37	362.45	215.71	325.4	332.46	230.1	232.9	186.28
Txnrd2	thioredoxin reductase 2 [Source:RGD Symbol;Acc:61960]	ENSRNOT00000002593	ENSRNOG00000001890	7.84	7.8	5.29	4.82	6.29	8.24	5.94	5.99	4.55
Txnrd2	thioredoxin reductase 2 [Source:RGD Symbol;Acc:61960]	ENSRNOT00000081972	ENSRNOG00000001890	6.94	6.84	5.42	7.66	9.59	6.99	4.63	6.22	7.65
Gnb1l	G protein subunit beta 1 like [Source:RGD Symbol;Acc:1594165]	ENSRNOT00000002596	ENSRNOG00000001891	0	0.74	0.66	0	0	0.45	0	0.27	0
Gnb1l	G protein subunit beta 1 like [Source:RGD Symbol;Acc:1594165]	ENSRNOT00000073377	ENSRNOG00000001891	0.65	0	0	0.85	1.01	0.42	0.38	0.62	0.43
Tbx1	T-box 1 [Source:RGD Symbol;Acc:1307734]	ENSRNOT00000002597	ENSRNOG00000001892	0	0.03	0.05	0	0.08	0	0	0	0
LOC100362453	serine/threonine-protein phosphatase 2A catalytic subunit alpha-like [Source:RGD Symbol;Acc:2318135]	ENSRNOT00000002599	ENSRNOG00000001893	76.4	45.34	90.34	38.16	41.25	48.86	37.53	32.13	33.86
Klhl6	kelch-like family member 6 [Source:RGD Symbol;Acc:1307521]	ENSRNOT00000002617	ENSRNOG00000001908	0.54	0.6	0.84	0.71	1.19	1.17	0.45	0.19	0.16
Map6d1	MAP6 domain containing 1 [Source:RGD Symbol;Acc:1560102]	ENSRNOT00000058043	ENSRNOG00000001911	0	0	0	0	0	0	0	0	0
Tecrl	trans-2,3-enoyl-CoA reductase-like [Source:RGD Symbol;Acc:1304608]	ENSRNOT00000002621	ENSRNOG00000001912	0	0	0	0	0	0	0	0.01	0
Chodl	chondrolectin [Source:RGD Symbol;Acc:1309885]	ENSRNOT00000031889	ENSRNOG00000001915	0	0	0	0.05	0.09	0.12	0	0.04	0
Chodl	chondrolectin [Source:RGD Symbol;Acc:1309885]	ENSRNOT00000090878	ENSRNOG00000001915	0.09	0.25	0	0	0	0	0.02	0	0.12
Tmprss15	transmembrane serine protease 15 [Source:RGD Symbol;Acc:1311046]	ENSRNOT00000051213	ENSRNOG00000001916	0	0	0.05	0	0	0	0	0	0
Tprg1	tumor protein p63 regulated 1 [Source:RGD Symbol;Acc:1306226]	ENSRNOT00000002634	ENSRNOG00000001923	0	0	0	0	0	0	0	0	0
Tp63	tumor protein p63 [Source:RGD Symbol;Acc:620863]	ENSRNOT00000002636	ENSRNOG00000001924	0	0	0	0	0	0	0	0	0
Tp63	tumor protein p63 [Source:RGD Symbol;Acc:620863]	ENSRNOT00000036179	ENSRNOG00000001924	0	0	0	0	0	0	0	0	0
Tp63	tumor protein p63 [Source:RGD Symbol;Acc:620863]	ENSRNOT00000036193	ENSRNOG00000001924	0	0	0	0	0	0	0	0	0
Tp63	tumor protein p63 [Source:RGD Symbol;Acc:620863]	ENSRNOT00000067251	ENSRNOG00000001924	0	0	0	0	0	0	0	0	0
Tp63	tumor protein p63 [Source:RGD Symbol;Acc:620863]	ENSRNOT00000068116	ENSRNOG00000001924	0	0	0	0	0	0	0.01	0	0
Cldn1	claudin 1 [Source:RGD Symbol;Acc:68422]	ENSRNOT00000002640	ENSRNOG00000001926	1.59	6.66	4.35	11.22	7.83	7.46	32.45	23.04	21.81
Il1rap	interleukin 1 receptor accessory protein [Source:RGD Symbol;Acc:2893]	ENSRNOT00000002645	ENSRNOG00000001928	25.97	24.27	28.4	20.99	18.3	15.71	25.12	21.68	21.15
Il1rap	interleukin 1 receptor accessory protein [Source:RGD Symbol;Acc:2893]	ENSRNOT00000043498	ENSRNOG00000001928	1.21	0.83	0.33	0.89	0.75	0.97	1.1	2.21	1
Ccdc50	coiled-coil domain containing 50 [Source:RGD Symbol;Acc:727841]	ENSRNOT00000002649	ENSRNOG00000001930	0.08	0	0	0	0	0	0	0	0
Fgf12	fibroblast growth factor 12 [Source:RGD Symbol;Acc:620163]	ENSRNOT00000002650	ENSRNOG00000001931	0	0	0.19	0.21	0	0.11	0.32	0	0
Fgf12	fibroblast growth factor 12 [Source:RGD Symbol;Acc:620163]	ENSRNOT00000071586	ENSRNOG00000001931	0.35	0.35	0.1	0.11	0.1	0.46	0.67	0	0
Smr3b	submaxillary gland androgen regulated protein 3B [Source:RGD Symbol;Acc:3953]	ENSRNOT00000031642	ENSRNOG00000001942	0	0	0	0	0	0	0	0	0
Smr3b	submaxillary gland androgen regulated protein 3B [Source:RGD Symbol;Acc:3953]	ENSRNOT00000087477	ENSRNOG00000001942	0	0	0	0	0	0	0	0	0
Retnlg	resistin-like gamma [Source:RGD Symbol;Acc:727934]	ENSRNOT00000002673	ENSRNOG00000001943	1.5	0	0.66	0	0.61	0	0	0	0
Vcsa2	variable coding sequence A2 [Source:RGD Symbol;Acc:3954]	ENSRNOT00000002667	ENSRNOG00000001945	0	0	0	0	0	0	0	0	0
Smr3a	submaxillary gland androgen regulated protein 3A [Source:RGD Symbol;Acc:1563299]	ENSRNOT00000002669	ENSRNOG00000001949	0	0	0	0	0	0	0	0	0
Cabs1	calcium binding protein, spermatid associated 1 [Source:RGD Symbol;Acc:620592]	ENSRNOT00000002670	ENSRNOG00000001950	0	0	0	0	0	0	0	0	0
Csn3	casein kappa [Source:RGD Symbol;Acc:61990]	ENSRNOT00000002671	ENSRNOG00000001951	0.09	0	0	0	0	0	0	0	0
Bace2	beta-secretase 2 [Source:RGD Symbol;Acc:1303241]	ENSRNOT00000002679	ENSRNOG00000001953	3.08	3.56	3.35	1.93	3.79	3.12	1.4	0.91	0.89
Retnla	resistin like alpha [Source:RGD Symbol;Acc:68349]	ENSRNOT00000002676	ENSRNOG00000001955	0	0	0	0	0	0	0	0	0
Dzip3	DAZ interacting zinc finger protein 3 [Source:RGD Symbol;Acc:1563278]	ENSRNOT00000002678	ENSRNOG00000001956	0.11	0.1	0.13	0.18	0.1	0.05	0.05	0.05	0.04
Sult1e1	sulfotransferase family 1E member 1 [Source:RGD Symbol;Acc:3776]	ENSRNOT00000002680	ENSRNOG00000001957	359.24	750.39	304.67	1138.26	1269.18	1571.13	2111.43	1111.17	1609.56
Ift57	intraflagellar transport 57 [Source:RGD Symbol;Acc:1305947]	ENSRNOT00000002684	ENSRNOG00000001958	3.88	4.23	7.26	3.88	3.8	3.73	5.03	2.75	3.31
Mx1	myxovirus (influenza virus) resistance 1 [Source:RGD Symbol;Acc:3127]	ENSRNOT00000039876	ENSRNOG00000001959	0	0.38	0	0	0	0	0	0	0
Sult1d1	sulfotransferase family 1D, member 1 [Source:RGD Symbol;Acc:620491]	ENSRNOT00000060179	ENSRNOG00000001960	0	0	0	0.03	0.11	0.12	0	0	0
Sult1d1	sulfotransferase family 1D, member 1 [Source:RGD Symbol;Acc:620491]	ENSRNOT00000072483	ENSRNOG00000001960	0	0.09	0.02	0	0.09	0	0.06	0.09	0.03
Sult1d1	sulfotransferase family 1D, member 1 [Source:RGD Symbol;Acc:620491]	ENSRNOT00000080114	ENSRNOG00000001960	0.08	0	0	0	0	0.11	0	0	0.04
Fam3b	family with sequence similarity 3, member B [Source:RGD Symbol;Acc:1311662]	ENSRNOT00000002683	ENSRNOG00000001962	0	0	0	0	0	0	0	0	0
Fam3b	family with sequence similarity 3, member B [Source:RGD Symbol;Acc:1311662]	ENSRNOT00000077050	ENSRNOG00000001962	0.04	0.03	0	0.1	0	0	0	0	0
Fam3b	family with sequence similarity 3, member B [Source:RGD Symbol;Acc:1311662]	ENSRNOT00000091614	ENSRNOG00000001962	0	0	0	0	0	0	0	0	0
Mx2	MX dynamin like GTPase 2 [Source:RGD Symbol;Acc:628821]	ENSRNOT00000002695	ENSRNOG00000001963	84.51	47.54	87.51	21.43	15.41	14.61	6.83	7.47	11.94
Mx2	MX dynamin like GTPase 2 [Source:RGD Symbol;Acc:628821]	ENSRNOT00000083067	ENSRNOG00000001963	7.39	2.8	5.7	1.19	0.82	0.48	0.5	0.24	0.09
Mx2	MX dynamin like GTPase 2 [Source:RGD Symbol;Acc:628821]	ENSRNOT00000087603	ENSRNOG00000001963	0.26	0	0.7	0	0	0.09	0.08	0	0.19
Cd47	Cd47 molecule [Source:RGD Symbol;Acc:2308]	ENSRNOT00000050142	ENSRNOG00000001964	10.41	8.4	12.9	8.18	15.61	17.36	10.04	10.57	5.97
Cd47	Cd47 molecule [Source:RGD Symbol;Acc:2308]	ENSRNOT00000078221	ENSRNOG00000001964	8.48	5.58	9.74	7.73	9.06	7.28	2.76	5.77	4.06
Cd47	Cd47 molecule [Source:RGD Symbol;Acc:2308]	ENSRNOT00000078434	ENSRNOG00000001964	11.99	11.32	18.92	7.86	8.4	5.64	6.63	4.92	6.05
Sult1b1	sulfotransferase family 1B member 1 [Source:RGD Symbol;Acc:708534]	ENSRNOT00000002699	ENSRNOG00000001967	138.2	204.26	127.81	115.6	135.67	136.58	233.18	162.66	131.21
Bbx	BBX, HMG-box containing [Source:RGD Symbol;Acc:1309769]	ENSRNOT00000002700	ENSRNOG00000001971	0	0	0	0	0	0	0	0	0
Bbx	BBX, HMG-box containing [Source:RGD Symbol;Acc:1309769]	ENSRNOT00000083438	ENSRNOG00000001971	0.26	0.11	0.13	0.04	0.03	0.07	0.03	0.16	0
Ugt2a3	UDP glucuronosyltransferase family 2 member A3 [Source:RGD Symbol;Acc:1308444]	ENSRNOT00000002704	ENSRNOG00000001973	0.69	1.12	0.47	0	0.44	0.53	0	0.71	0.88
Ugt2a3	UDP glucuronosyltransferase family 2 member A3 [Source:RGD Symbol;Acc:1308444]	ENSRNOT00000002705	ENSRNOG00000001973	13.12	25.05	15.16	6.98	15.6	11.84	21.35	31.47	14.36
Ugt2a3	UDP glucuronosyltransferase family 2 member A3 [Source:RGD Symbol;Acc:1308444]	ENSRNOT00000041514	ENSRNOG00000001973	0	0	0	0	0	0	0	0	0
Ugt2a3	UDP glucuronosyltransferase family 2 member A3 [Source:RGD Symbol;Acc:1308444]	ENSRNOT00000048482	ENSRNOG00000001973	0.18	0.38	0.03	0	0.03	0.09	0	0	0.08
Ugt2a3	UDP glucuronosyltransferase family 2 member A3 [Source:RGD Symbol;Acc:1308444]	ENSRNOT00000087991	ENSRNOG00000001973	6.14	11.24	3.03	2.5	3.95	5.81	8.28	12.28	6.16
Tmprss2	transmembrane serine protease 2 [Source:RGD Symbol;Acc:620766]	ENSRNOT00000002713	ENSRNOG00000001976	0	0.4	0	0	0	0	0	0	0
Tmprss2	transmembrane serine protease 2 [Source:RGD Symbol;Acc:620766]	ENSRNOT00000066413	ENSRNOG00000001976	1.28	0.68	1.11	1.35	1.07	0.9	0.98	0.82	0.74
Rcan1	regulator of calcineurin 1 [Source:RGD Symbol;Acc:631338]	ENSRNOT00000002715	ENSRNOG00000001979	315.98	211.57	138.05	247.47	185.08	237.6	75.73	223.56	107.11
Ugt2b35	UDP glucuronosyltransferase 2 family, polypeptide B35 [Source:RGD Symbol;Acc:620895]	ENSRNOT00000002712	ENSRNOG00000001980	215.11	297.1	153.8	291.11	233.12	263.31	371.69	276.24	300.57
Ugt2b35	UDP glucuronosyltransferase 2 family, polypeptide B35 [Source:RGD Symbol;Acc:620895]	ENSRNOT00000092201	ENSRNOG00000001980	31.35	66.82	24.48	39.4	36.59	29.63	38.42	37.3	40.11
Cblb	Cbl proto-oncogene B [Source:RGD Symbol;Acc:620535]	ENSRNOT00000002719	ENSRNOG00000001982	0.91	0.67	0.77	0.42	0.33	0.13	0.33	0.55	0.21
Cblb	Cbl proto-oncogene B [Source:RGD Symbol;Acc:620535]	ENSRNOT00000077220	ENSRNOG00000001982	1.6	1.95	2.26	1.58	2.24	1.46	1.52	1.07	1.26
Kcne1	potassium voltage-gated channel subfamily E regulatory subunit 1 [Source:RGD Symbol;Acc:2956]	ENSRNOT00000002717	ENSRNOG00000001984	0	0	0	0	0	0	0	0	0
Fam243a	family with sequence similarity 243 member A [Source:RGD Symbol;Acc:1560327]	ENSRNOT00000002718	ENSRNOG00000001986	0	0	0	0	0	0	0	0	0
Alcam	activated leukocyte cell adhesion molecule [Source:RGD Symbol;Acc:619972]	ENSRNOT00000002738	ENSRNOG00000001989	8.07	7.29	10.22	5.27	5.14	3.55	7.51	6.14	4.9
Ugt2b10	UDP glucuronosyltransferase 2 family, polypeptide B10 [Source:RGD Symbol;Acc:1309989]	ENSRNOT00000002724	ENSRNOG00000001990	10.54	97.06	5.51	30.82	26.05	37.52	59.64	33.57	35.53
Ugt2b10	UDP glucuronosyltransferase 2 family, polypeptide B10 [Source:RGD Symbol;Acc:1309989]	ENSRNOT00000002728	ENSRNOG00000001990	0	0	0	0	0	0	0	0	0
Ugt2b10	UDP glucuronosyltransferase 2 family, polypeptide B10 [Source:RGD Symbol;Acc:1309989]	ENSRNOT00000089471	ENSRNOG00000001990	0.2	1.34	0.35	0.35	0.31	0.13	0.68	0.12	0.32
Atp5po	ATP synthase peripheral stalk subunit OSCP [Source:RGD Symbol;Acc:621379]	ENSRNOT00000002732	ENSRNOG00000001991	141.91	165.7	134.59	161.61	191.24	191.55	203.43	180.7	166.36
Atp6v1a	ATPase H+ transporting V1 subunit A [Source:RGD Symbol;Acc:1596464]	ENSRNOT00000002727	ENSRNOG00000001992	9.19	11.57	11.77	7.74	8.88	6.72	9.76	5.22	5.41
Atp6v1a	ATPase H+ transporting V1 subunit A [Source:RGD Symbol;Acc:1596464]	ENSRNOT00000093263	ENSRNOG00000001992	0.17	0.34	0	0	0	0	0	0	0.44
Atp6v1a	ATPase H+ transporting V1 subunit A [Source:RGD Symbol;Acc:1596464]	ENSRNOT00000093467	ENSRNOG00000001992	2.36	2.7	2.02	3.75	2.3	1.93	0.45	2.79	2.47
Ythdc1	YTH domain containing 1 [Source:RGD Symbol;Acc:621706]	ENSRNOT00000002736	ENSRNOG00000001996	4.51	4.35	5.1	3.12	3.61	1.89	3.94	2.27	3.41
Itsn1	intersectin 1 [Source:RGD Symbol;Acc:2935]	ENSRNOT00000042750	ENSRNOG00000002001	0.22	0.32	0.11	0.37	0.21	0.42	0.33	0.18	0.21
Itsn1	intersectin 1 [Source:RGD Symbol;Acc:2935]	ENSRNOT00000047843	ENSRNOG00000002001	0	0	0	0	0	0	0	0	0
Tmprss11b	transmembrane serine protease 11B [Source:RGD Symbol;Acc:1303278]	ENSRNOT00000002743	ENSRNOG00000002002	0	0	0	0	0	0	0	0	0
Prdm8	PR/SET domain 8 [Source:RGD Symbol;Acc:1311628]	ENSRNOT00000002746	ENSRNOG00000002004	0	0	0	0	0	0	0	0	0
Prdm8	PR/SET domain 8 [Source:RGD Symbol;Acc:1311628]	ENSRNOT00000071706	ENSRNOG00000002004	0	0.16	0.12	0	0.12	0.03	0	0	0
Tmprss11f	transmembrane serine protease 11F [Source:RGD Symbol;Acc:1560675]	ENSRNOT00000002745	ENSRNOG00000002005	0	0	0	0	0	0	0	0	0
Gnrhr	gonadotropin releasing hormone receptor [Source:RGD Symbol;Acc:70513]	ENSRNOT00000002755	ENSRNOG00000002011	0	0	0.02	0	0	0	0	0	0
Donson	downstream neighbor of SON [Source:RGD Symbol;Acc:1306823]	ENSRNOT00000061304	ENSRNOG00000002012	0.98	0.36	1.51	0.11	0.27	0.17	0	0.13	0.17
Sidt1	SID1 transmembrane family, member 1 [Source:RGD Symbol;Acc:1559616]	ENSRNOT00000002759	ENSRNOG00000002013	0.02	0	0	0	0.07	0	0.02	0.1	0.14
Stap1	signal transducing adaptor family member 1 [Source:RGD Symbol;Acc:1311584]	ENSRNOT00000002760	ENSRNOG00000002014	0.28	0.32	1.19	0.27	1.59	0.7	0.36	0.11	0.25
Son	Son DNA binding protein [Source:RGD Symbol;Acc:1309013]	ENSRNOT00000002769	ENSRNOG00000002021	7.9	6.92	7.64	6.74	6.18	5.59	6.45	5.37	6.21
Son	Son DNA binding protein [Source:RGD Symbol;Acc:1309013]	ENSRNOT00000043410	ENSRNOG00000002021	1.09	1.06	0.96	0.78	0.79	0.77	1.06	0.55	0.72
Epha5	EPH receptor A5 [Source:RGD Symbol;Acc:620831]	ENSRNOT00000002793	ENSRNOG00000002024	0	0	0	0	0	0	0	0	0
Epha5	EPH receptor A5 [Source:RGD Symbol;Acc:620831]	ENSRNOT00000043938	ENSRNOG00000002024	0	0	0	0	0	0	0	0	0
Epha5	EPH receptor A5 [Source:RGD Symbol;Acc:620831]	ENSRNOT00000067439	ENSRNOG00000002024	0	0	0	0	0	0	0	0	0
Dnajc28	DnaJ heat shock protein family (Hsp40) member C28 [Source:RGD Symbol;Acc:1359589]	ENSRNOT00000002771	ENSRNOG00000002026	2.53	5.59	2.52	2.63	2.13	1.65	3.23	2.89	2.18
Tmem50b	transmembrane protein 50B [Source:RGD Symbol;Acc:1307561]	ENSRNOT00000002775	ENSRNOG00000002028	4.78	3.15	4.55	3.73	5.35	3.64	3.03	2.25	2.25
Naa11	N(alpha)-acetyltransferase 11, NatA catalytic subunit [Source:RGD Symbol;Acc:1564723]	ENSRNOT00000002776	ENSRNOG00000002031	0.05	0.1	0.25	0.02	0.25	0.17	0	0.03	0.22
Ifngr2	interferon gamma receptor 2 [Source:RGD Symbol;Acc:1307532]	ENSRNOT00000002779	ENSRNOG00000002032	22.14	14.26	23.79	13.23	18.79	17.65	6.22	6.49	6.41
Paqr3	progestin and adipoQ receptor family member 3 [Source:RGD Symbol;Acc:1310426]	ENSRNOT00000032130	ENSRNOG00000002035	3.68	2.57	4.86	1.72	2.53	2.87	2.46	5.88	1.98
Paxbp1	PAX3 and PAX7 binding protein 1 [Source:RGD Symbol;Acc:1584739]	ENSRNOT00000002800	ENSRNOG00000002036	1.23	1.07	1.66	0.55	0.83	1.13	0.92	0.72	1.19
Evi5	ecotropic viral integration site 5 [Source:RGD Symbol;Acc:2322879]	ENSRNOT00000061630	ENSRNOG00000002039	2.88	3.45	2.54	2.81	4.38	4.21	5.16	2.87	2.74
Bmp2k	BMP-2 inducible kinase [Source:NCBI gene;Acc:498333]	ENSRNOT00000060868	ENSRNOG00000002040	0.19	0.17	0	0.79	0	0.57	0.79	1.3	0.42
Boc	BOC cell adhesion associated, oncogene regulated [Source:RGD Symbol;Acc:1304550]	ENSRNOT00000002790	ENSRNOG00000002041	0.11	0.11	0.41	0.09	0.11	0.06	0.1	0.05	0.02
Gfi1	growth factor independent 1 transcriptional repressor [Source:RGD Symbol;Acc:2680]	ENSRNOT00000002807	ENSRNOG00000002042	0.12	0.05	0.14	0.07	0.31	0.11	0	0.04	0
Gtpbp8	GTP-binding protein 8 (putative) [Source:RGD Symbol;Acc:1310025]	ENSRNOT00000002797	ENSRNOG00000002044	2.53	3.85	3.53	4.28	3.52	3.79	2.48	2.08	2.98
Anxa3	annexin A3 [Source:RGD Symbol;Acc:2119]	ENSRNOT00000046639	ENSRNOG00000002045	0	0	0	0	0	0	0	0	0
Anxa3	annexin A3 [Source:RGD Symbol;Acc:2119]	ENSRNOT00000068134	ENSRNOG00000002045	8.79	8.46	8.3	10.55	17.32	6.05	0.82	0.87	2.08
Cd200r1l	CD200 receptor 1-like [Source:RGD Symbol;Acc:1563387]	ENSRNOT00000042447	ENSRNOG00000002046	0	0	0	0	0	0	0	0	0
Cd200r1l	CD200 receptor 1-like [Source:RGD Symbol;Acc:1563387]	ENSRNOT00000043917	ENSRNOG00000002046	1.24	0.26	0.06	0	0	0	0	0	0
Igfbp7	insulin-like growth factor binding protein 7 [Source:RGD Symbol;Acc:1306201]	ENSRNOT00000002809	ENSRNOG00000002050	16.01	39.74	68.17	18.74	11.55	14.86	8.34	3.22	13.81
Synj1	synaptojanin 1 [Source:RGD Symbol;Acc:69434]	ENSRNOT00000002812	ENSRNOG00000002051	0.07	0.04	0	0	0	0	0	0	0
Synj1	synaptojanin 1 [Source:RGD Symbol;Acc:69434]	ENSRNOT00000052033	ENSRNOG00000002051	0	0.05	0	0.08	0.17	0	0	0	0
Synj1	synaptojanin 1 [Source:RGD Symbol;Acc:69434]	ENSRNOT00000065535	ENSRNOG00000002051	0	0	0.06	0	0	0	0	0	0
Ccdc80	coiled-coil domain containing 80 [Source:RGD Symbol;Acc:69421]	ENSRNOT00000059735	ENSRNOG00000002052	0.61	1.23	0.52	0.75	1.38	0.44	0.91	0.16	0.24
Ccdc80	coiled-coil domain containing 80 [Source:RGD Symbol;Acc:69421]	ENSRNOT00000093233	ENSRNOG00000002052	10.29	8.6	7.74	8.82	15.05	14.12	15.49	5.91	5.64
Fras1	Fraser extracellular matrix complex subunit 1 [Source:RGD Symbol;Acc:1306516]	ENSRNOT00000002814	ENSRNOG00000002053	0.09	0.19	0.02	0	0.02	0.02	0.06	0.04	0.04
Glmn	glomulin, FKBP associated protein [Source:RGD Symbol;Acc:1588600]	ENSRNOT00000061583	ENSRNOG00000002054	0	0	0.08	0	0	0	0	0	0
Glmn	glomulin, FKBP associated protein [Source:RGD Symbol;Acc:1588600]	ENSRNOT00000088078	ENSRNOG00000002054	0	0	0	0	1.53	0.42	0.01	0	0.1
Noa1	nitric oxide associated 1 [Source:RGD Symbol;Acc:1359460]	ENSRNOT00000067650	ENSRNOG00000002055	0	0.26	0	0	0.12	0.3	0	0.42	0.03
Noa1	nitric oxide associated 1 [Source:RGD Symbol;Acc:1359460]	ENSRNOT00000077242	ENSRNOG00000002055	0.45	0	1.34	0	0	0.92	0	0	0.11
Noa1	nitric oxide associated 1 [Source:RGD Symbol;Acc:1359460]	ENSRNOT00000090350	ENSRNOG00000002055	2.41	1.48	2.18	1.31	2.21	1.14	1.36	1.35	1.42
Slc10a6	solute carrier family 10 member 6 [Source:RGD Symbol;Acc:727800]	ENSRNOT00000002819	ENSRNOG00000002057	0	0	0	0	0	0	0	0	0
Slc10a6	solute carrier family 10 member 6 [Source:RGD Symbol;Acc:727800]	ENSRNOT00000088508	ENSRNOG00000002057	0.12	0.06	0.05	0	0	0	0.34	0	0.16
Ptpn13	protein tyrosine phosphatase, non-receptor type 13 [Source:RGD Symbol;Acc:1563360]	ENSRNOT00000061162	ENSRNOG00000002061	1.59	0.96	1.36	0.82	0.64	0.68	0.88	0.62	0.38
Ptpn13	protein tyrosine phosphatase, non-receptor type 13 [Source:RGD Symbol;Acc:1563360]	ENSRNOT00000087081	ENSRNOG00000002061	0	0	0	0	0	0	0	0	0
Slc35a5	solute carrier family 35, member A5 [Source:RGD Symbol;Acc:1564361]	ENSRNOT00000002853	ENSRNOG00000002069	1.71	1	2.17	1.45	1.63	1.66	0.6	0.63	0.12
Slc35a5	solute carrier family 35, member A5 [Source:RGD Symbol;Acc:1564361]	ENSRNOT00000093223	ENSRNOG00000002069	0.21	0	0.09	0.4	0	0	0.3	0	0
Slc35a5	solute carrier family 35, member A5 [Source:RGD Symbol;Acc:1564361]	ENSRNOT00000093457	ENSRNOG00000002069	0.17	0	0	0	0	0	0	0	0
Slc35a5	solute carrier family 35, member A5 [Source:RGD Symbol;Acc:1564361]	ENSRNOT00000093508	ENSRNOG00000002069	0	0	0	0	0	0	0	0	0
Mrpl1	mitochondrial ribosomal protein L1 [Source:RGD Symbol;Acc:1306850]	ENSRNOT00000002834	ENSRNOG00000002070	0	0	0	0	0	0	0	0	0
Mrpl1	mitochondrial ribosomal protein L1 [Source:RGD Symbol;Acc:1306850]	ENSRNOT00000084617	ENSRNOG00000002070	0	2.37	1.27	1.24	1.38	0	0.7	1.8	0.47
Eva1c	eva-1 homolog C [Source:RGD Symbol;Acc:1307569]	ENSRNOT00000002838	ENSRNOG00000002072	2.64	0.26	5.15	0.6	0.99	0.88	0.59	0.12	0.31
Brdt	bromodomain, testis-specific [Source:MGI Symbol;Acc:MGI:1891374]	ENSRNOT00000061538	ENSRNOG00000002073	0	0	0	0	0	0	0	0	0
Brdt	bromodomain, testis-specific [Source:MGI Symbol;Acc:MGI:1891374]	ENSRNOT00000080901	ENSRNOG00000002073	0	0	0	0	0	0	0	0	0
Rest	RE1-silencing transcription factor [Source:RGD Symbol;Acc:621069]	ENSRNOT00000002837	ENSRNOG00000002074	0	0	0	0	0	0	0	0	0
Rest	RE1-silencing transcription factor [Source:RGD Symbol;Acc:621069]	ENSRNOT00000002844	ENSRNOG00000002074	3.37	2.4	3.29	1.89	1.49	1.27	1.72	1.9	1.63
Cnot6l	CCR4-NOT transcription complex, subunit 6-like [Source:RGD Symbol;Acc:1309128]	ENSRNOT00000002843	ENSRNOG00000002075	2.64	2.08	2.63	0.97	0.53	0.46	0.54	0.82	0.95
Mapk10	mitogen activated protein kinase 10 [Source:RGD Symbol;Acc:3663]	ENSRNOT00000065965	ENSRNOG00000002079	0	0	0.09	0.08	0	0.04	0.15	0.18	0
Mapk10	mitogen activated protein kinase 10 [Source:RGD Symbol;Acc:3663]	ENSRNOT00000092395	ENSRNOG00000002079	0	0	0	0	0.03	0	0	0	0.05
Mapk10	mitogen activated protein kinase 10 [Source:RGD Symbol;Acc:3663]	ENSRNOT00000092466	ENSRNOG00000002079	0	0	0	0	0.4	0	0	0	0
Mapk10	mitogen activated protein kinase 10 [Source:RGD Symbol;Acc:3663]	ENSRNOT00000092542	ENSRNOG00000002079	0	0	0	0	0	0	0	0	0
Mapk10	mitogen activated protein kinase 10 [Source:RGD Symbol;Acc:3663]	ENSRNOT00000092719	ENSRNOG00000002079	0.04	0	0.05	0	0	0	0	0	0
Urb1	URB1 ribosome biogenesis homolog [Source:RGD Symbol;Acc:1304621]	ENSRNOT00000002851	ENSRNOG00000002080	2.79	2.02	2.49	1.41	1.56	1.24	1.04	0.82	0.97
Thegl	theg spermatid protein-like [Source:RGD Symbol;Acc:1562571]	ENSRNOT00000002860	ENSRNOG00000002085	0	0	0	0.02	0	0.02	0	0	0
Ccng2	cyclin G2 [Source:RGD Symbol;Acc:1305002]	ENSRNOT00000002876	ENSRNOG00000002089	9.69	8.01	13.17	7.33	11.62	7.74	6.31	6.12	4.87
Gtf3c3	general transcription factor IIIC subunit 3 [Source:RGD Symbol;Acc:1309185]	ENSRNOT00000002864	ENSRNOG00000002091	2.02	2.04	2.6	2.07	1.93	1.18	1.42	1.87	1.48
Gtf3c3	general transcription factor IIIC subunit 3 [Source:RGD Symbol;Acc:1309185]	ENSRNOT00000082681	ENSRNOG00000002091	0.08	0.02	0.02	0.03	0.05	0.05	0.01	0.12	0.09
Hunk	hormonally upregulated Neu-associated kinase [Source:RGD Symbol;Acc:1565091]	ENSRNOT00000002866	ENSRNOG00000002092	0.05	0.03	0.07	0.03	0	0	0.05	0.04	0.05
Tgfbr3	transforming growth factor beta receptor 3 [Source:RGD Symbol;Acc:61821]	ENSRNOT00000002867	ENSRNOG00000002093	2.05	2.88	2.63	1.94	2.21	1.51	1.58	0.92	1.29
Atg3	autophagy related 3 [Source:RGD Symbol;Acc:708464]	ENSRNOT00000002906	ENSRNOG00000002094	36.57	32.32	45.94	31.77	39.81	40.77	28.31	20.64	27.97
Atg3	autophagy related 3 [Source:RGD Symbol;Acc:708464]	ENSRNOT00000093292	ENSRNOG00000002094	1.34	0.83	0.37	1.16	1.47	1.52	1.26	0.48	0.6
Atg3	autophagy related 3 [Source:RGD Symbol;Acc:708464]	ENSRNOT00000093379	ENSRNOG00000002094	0.48	0.48	0	0	0	0.46	0	0	0
Rasl11b	RAS-like family 11 member B [Source:RGD Symbol;Acc:1303099]	ENSRNOT00000002869	ENSRNOG00000002097	0.98	0.25	1.94	0.15	0.25	0.19	0.06	0.08	0.06
LOC108348180	signal recognition particle subunit SRP72-like [Source:RGD Symbol;Acc:11405956]	ENSRNOT00000002862	ENSRNOG00000002100	9.2	8.56	9.4	5.71	6.38	6.24	5.85	5.34	6.04
LOC108348180	signal recognition particle subunit SRP72-like [Source:RGD Symbol;Acc:11405956]	ENSRNOT00000066382	ENSRNOG00000002100	0	0	0	0	0	0	0	0	0
Paics	phosphoribosylaminoimidazole carboxylase and phosphoribosylaminoimidazolesuccinocarboxamide synthase [Source:RGD Symbol;Acc:620066]	ENSRNOT00000063942	ENSRNOG00000002101	46.39	54.35	56.9	47.39	41	38.31	51.65	36.74	41.07
Scaf4	SR-related CTD-associated factor 4 [Source:RGD Symbol;Acc:727896]	ENSRNOT00000002881	ENSRNOG00000002104	0	0	0	0	0	0	0	0	0.03
Scaf4	SR-related CTD-associated factor 4 [Source:RGD Symbol;Acc:727896]	ENSRNOT00000047741	ENSRNOG00000002104	2.69	2.54	2.73	3.24	2.57	2.96	1.76	2.4	3.09
Cdc7	cell division cycle 7 [Source:RGD Symbol;Acc:1308351]	ENSRNOT00000068520	ENSRNOG00000002105	0.11	0.07	0.18	0.18	0.2	0.15	0	0.02	0.02
Usp46	ubiquitin specific peptidase 46 [Source:RGD Symbol;Acc:1564808]	ENSRNOT00000002879	ENSRNOG00000002106	4.32	3.24	4.86	3.26	3.76	3.45	2.84	2.86	1.84
Usp46	ubiquitin specific peptidase 46 [Source:RGD Symbol;Acc:1564808]	ENSRNOT00000083100	ENSRNOG00000002106	0	0	0.05	0	0	0	0	0	0
Fam114a1l1	family with sequence similarity 114, member A1-like 1 [Source:RGD Symbol;Acc:1309701]	ENSRNOT00000002917	ENSRNOG00000002110	0	0	0.03	0	0	0.07	0	0	0
Zfp644	zinc finger protein 644 [Source:RGD Symbol;Acc:1306805]	ENSRNOT00000002882	ENSRNOG00000002112	0.21	0.05	0.33	0.17	0.06	0.13	0.18	0.19	0
Sod1	superoxide dismutase 1 [Source:RGD Symbol;Acc:3731]	ENSRNOT00000002885	ENSRNOG00000002115	750.67	992.98	700.73	805.64	889.89	973.68	1089.85	1223.25	1155.68
LOC100911575	60S acidic ribosomal protein P2-like [Source:RGD Symbol;Acc:6491911]	ENSRNOT00000038691	ENSRNOG00000002116	0	0	0.84	0	0	0	0	0	0
Barhl2	BarH-like homeobox 2 [Source:RGD Symbol;Acc:620726]	ENSRNOT00000002887	ENSRNOG00000002117	0	0	0	0	0	0	0	0	0
Spata18	spermatogenesis associated 18 [Source:RGD Symbol;Acc:735208]	ENSRNOT00000002899	ENSRNOG00000002120	0	0	0	0	0	0	0	0	0.05
Lrrc8d	leucine rich repeat containing 8 VRAC subunit D [Source:RGD Symbol;Acc:1309601]	ENSRNOT00000002888	ENSRNOG00000002121	0.29	0	0	2.22	0	1.8	0	0	1.48
Lrrc8c	leucine rich repeat containing 8 VRAC subunit C [Source:RGD Symbol;Acc:1306585]	ENSRNOT00000002896	ENSRNOG00000002122	1.9	2.09	3.32	1.86	3.73	2.98	0.39	0.49	0.56
Ccni	cyclin I [Source:RGD Symbol;Acc:1309209]	ENSRNOT00000002924	ENSRNOG00000002125	3.85	0	0.9	7.79	23.62	17.37	14.47	12.07	0
Ncam2	neural cell adhesion molecule 2 [Source:RGD Symbol;Acc:1303131]	ENSRNOT00000002895	ENSRNOG00000002126	0.51	0.06	0.34	0.62	0.31	0.2	0.36	0.41	0.23
Ncam2	neural cell adhesion molecule 2 [Source:RGD Symbol;Acc:1303131]	ENSRNOT00000078127	ENSRNOG00000002126	0	0.09	0	0	0	0	0	0	0.05
Ncam2	neural cell adhesion molecule 2 [Source:RGD Symbol;Acc:1303131]	ENSRNOT00000082417	ENSRNOG00000002126	0.25	0.04	0.11	0.13	0	0	0.1	0.03	0
AABR07014836.1		ENSRNOT00000002894	ENSRNOG00000002127	0.34	0.67	0	0	0	0	0	0	0
Ppat	phosphoribosyl pyrophosphate amidotransferase [Source:RGD Symbol;Acc:620237]	ENSRNOT00000002905	ENSRNOG00000002128	5.09	7.16	4.9	7.05	5.03	5.75	8.27	5.8	6.79
Lrrc8b	leucine rich repeat containing 8 VRAC subunit B [Source:RGD Symbol;Acc:1563429]	ENSRNOT00000002897	ENSRNOG00000002129	2.93	4.48	2.26	3.96	3.35	2.75	2.47	2.77	3.44
AABR07014241.1		ENSRNOT00000052308	ENSRNOG00000002130	0	0	0	0	0	0	0	0	0
Gbp6	guanylate binding protein family member 6 [Source:RGD Symbol;Acc:1561523]	ENSRNOT00000040985	ENSRNOG00000002134	153.86	21.02	136.22	7.2	34.45	23.26	0.61	0.34	0.17
Gbp6	guanylate binding protein family member 6 [Source:RGD Symbol;Acc:1561523]	ENSRNOT00000071877	ENSRNOG00000002134	0	0	0	0	0	0	0	0	0
Gbp6	guanylate binding protein family member 6 [Source:RGD Symbol;Acc:1561523]	ENSRNOT00000074889	ENSRNOG00000002134	0	0	0.49	0	0.16	0	0	0	0
Sgcb	sarcoglycan, beta [Source:RGD Symbol;Acc:1594202]	ENSRNOT00000002921	ENSRNOG00000002135	0.41	0.72	1.25	0.31	0.61	0.47	0.52	0.31	0.39
Sgcb	sarcoglycan, beta [Source:RGD Symbol;Acc:1594202]	ENSRNOT00000089094	ENSRNOG00000002135	0.52	0.44	0.21	0	0.36	0.12	0.21	0.2	0.24
Aasdh	aminoadipate-semialdehyde dehydrogenase [Source:RGD Symbol;Acc:1311135]	ENSRNOT00000002907	ENSRNOG00000002137	0.8	0.24	0.91	0.64	0.13	0.4	0.29	0.47	0.21
RGD1311575	hypothetical LOC289568 [Source:RGD Symbol;Acc:1311575]	ENSRNOT00000002908	ENSRNOG00000002139	0	0	0	0.03	0.02	0	0	0.02	0.01
Cd200	Cd200 molecule [Source:RGD Symbol;Acc:3104]	ENSRNOT00000058453	ENSRNOG00000002141	0.99	0.68	4.11	0.58	1.94	1.45	0.49	0.32	0.48
Cd200	Cd200 molecule [Source:RGD Symbol;Acc:3104]	ENSRNOT00000093212	ENSRNOG00000002141	0.54	0.17	1.42	0.33	0	0.3	0.26	0.16	0.36
Cd200	Cd200 molecule [Source:RGD Symbol;Acc:3104]	ENSRNOT00000093295	ENSRNOG00000002141	0	0	0	0	0	0	0	0	0
Cds1	CDP-diacylglycerol synthase 1 [Source:RGD Symbol;Acc:621185]	ENSRNOT00000002918	ENSRNOG00000002142	2.27	2.16	3.45	2.2	1.5	0.69	1.76	1.69	1.01
Exoc1	exocyst complex component 1 [Source:RGD Symbol;Acc:1304939]	ENSRNOT00000059814	ENSRNOG00000002144	0	0	0	0	0	0	0	0	0
Exoc1	exocyst complex component 1 [Source:RGD Symbol;Acc:1304939]	ENSRNOT00000090470	ENSRNOG00000002144	0	0.22	0	0	0	2.22	0.77	1.61	1.95
Exoc1	exocyst complex component 1 [Source:RGD Symbol;Acc:1304939]	ENSRNOT00000091230	ENSRNOG00000002144	0.48	0.78	0.53	0.58	0.41	0.37	0.18	0.46	0.54
Tmprss7	transmembrane serine protease 7 [Source:RGD Symbol;Acc:1304655]	ENSRNOT00000045521	ENSRNOG00000002145	0	0	0	0	0	0	0	0	0
Tmprss7	transmembrane serine protease 7 [Source:RGD Symbol;Acc:1304655]	ENSRNOT00000093314	ENSRNOG00000002145	0	0	0	0	0	0	0	0	0
Tmprss7	transmembrane serine protease 7 [Source:RGD Symbol;Acc:1304655]	ENSRNOT00000093344	ENSRNOG00000002145	0	0	0	0	0	0	0	0	0
Pkd2	polycystin 2, transient receptor potential cation channel [Source:RGD Symbol;Acc:1559992]	ENSRNOT00000002916	ENSRNOG00000002146	0.64	0.66	0.93	0.38	0.58	0.35	0.49	0.37	0.36
Nkx6-1	NK6 homeobox 1 [Source:RGD Symbol;Acc:69318]	ENSRNOT00000002928	ENSRNOG00000002149	0	0	0	0	0	0.02	0	0	0
LOC103693564	transgelin-3 [Source:RGD Symbol;Acc:9117793]	ENSRNOT00000002942	ENSRNOG00000002151	0	0	0	0	0	0	0	0	0
Dcun1d4	defective in cullin neddylation 1 domain containing 4 [Source:RGD Symbol;Acc:1310422]	ENSRNOT00000065458	ENSRNOG00000002152	4.98	6.26	5.03	5.36	4.78	5.23	6.62	5.01	5.72
Dcun1d4	defective in cullin neddylation 1 domain containing 4 [Source:RGD Symbol;Acc:1310422]	ENSRNOT00000081087	ENSRNOG00000002152	0	0	0	0.32	0	0	0	0	0
Cep135	centrosomal protein 135 [Source:RGD Symbol;Acc:1310726]	ENSRNOT00000032156	ENSRNOG00000002153	0.33	0.35	0.31	0.26	0.38	0.18	0.18	0.23	0.09
Mepe	matrix extracellular phosphoglycoprotein [Source:RGD Symbol;Acc:71036]	ENSRNOT00000002927	ENSRNOG00000002154	0	0	0	0	0	0	0	0	0
Mepe	matrix extracellular phosphoglycoprotein [Source:RGD Symbol;Acc:71036]	ENSRNOT00000091558	ENSRNOG00000002154	0	0	0	0	0	0	0	0	0
Ibsp	integrin-binding sialoprotein [Source:RGD Symbol;Acc:2855]	ENSRNOT00000002938	ENSRNOG00000002158	0	0	0	0	0	0.06	0	0	0
Gpat3	glycerol-3-phosphate acyltransferase 3 [Source:RGD Symbol;Acc:1565703]	ENSRNOT00000002936	ENSRNOG00000002159	0.27	0.83	2.41	0.12	0.54	0.58	0.14	0.06	0.03
Tlr6	toll-like receptor 6 [Source:RGD Symbol;Acc:1303030]	ENSRNOT00000002933	ENSRNOG00000002161	0.15	0.05	0.1	0.03	0.11	0.12	0.02	0.04	0.03
Tlr6	toll-like receptor 6 [Source:RGD Symbol;Acc:1303030]	ENSRNOT00000076753	ENSRNOG00000002161	1.47	1.2	2.16	1.62	1.98	1.38	0.19	0.26	0.29
Klf3	Kruppel like factor 3 [Source:RGD Symbol;Acc:1593290]	ENSRNOT00000002960	ENSRNOG00000002163	0	0	0	0.19	0.49	0	0	0	0.14
Nmu	neuromedin U [Source:RGD Symbol;Acc:68388]	ENSRNOT00000002941	ENSRNOG00000002164	0	0.35	0.41	0	0.1	0	0.11	0	0
Abraxas1	abraxas 1, BRCA1 A complex subunit [Source:RGD Symbol;Acc:1305287]	ENSRNOT00000002956	ENSRNOG00000002165	1.91	2.53	2.92	2.26	2.55	1.64	2.6	1.16	0.98
Dmp1	dentin matrix acidic phosphoprotein 1 [Source:RGD Symbol;Acc:2508]	ENSRNOT00000061224	ENSRNOG00000002167	0	0.02	0	0	0.02	0.02	0	0	0
Dspp	dentin sialophosphoprotein [Source:RGD Symbol;Acc:2525]	ENSRNOT00000002943	ENSRNOG00000002168	0	0	0	0	0	0	0	0	0
Dspp	dentin sialophosphoprotein [Source:RGD Symbol;Acc:2525]	ENSRNOT00000002946	ENSRNOG00000002168	0	0	0	0	0	0	0	0	0
Pdcl2	phosducin-like 2 [Source:RGD Symbol;Acc:1559712]	ENSRNOT00000002953	ENSRNOG00000002169	0	0	0	0	0	0	0	0	0
Phldb2	pleckstrin homology-like domain, family B, member 2 [Source:NCBI gene;Acc:685611]	ENSRNOT00000034097	ENSRNOG00000002171	0	0	0	0	0	0	0	0	0
Phldb2	pleckstrin homology-like domain, family B, member 2 [Source:NCBI gene;Acc:685611]	ENSRNOT00000042754	ENSRNOG00000002171	0	0	0	0	0	0.07	0	0.06	0.24
Phldb2	pleckstrin homology-like domain, family B, member 2 [Source:NCBI gene;Acc:685611]	ENSRNOT00000093174	ENSRNOG00000002171	0.84	1.92	1.11	1.64	1.31	0.96	1.39	2.24	1.08
Phldb2	pleckstrin homology-like domain, family B, member 2 [Source:NCBI gene;Acc:685611]	ENSRNOT00000093201	ENSRNOG00000002171	0.62	0.67	0.1	0.87	0.55	0.35	0.13	0.18	0.03
Cwh43	cell wall biogenesis 43 C-terminal homolog [Source:RGD Symbol;Acc:1310958]	ENSRNOT00000002980	ENSRNOG00000002174	0	0	0	0	0	0	0	0	0
Clock	clock circadian regulator [Source:RGD Symbol;Acc:620271]	ENSRNOT00000002976	ENSRNOG00000002175	0.44	0.25	0.33	0.04	0.06	0.03	0.09	0.2	0.21
Clock	clock circadian regulator [Source:RGD Symbol;Acc:620271]	ENSRNOT00000002981	ENSRNOG00000002175	0	0	0	0	0	1.47	0.43	0	0.04
Clock	clock circadian regulator [Source:RGD Symbol;Acc:620271]	ENSRNOT00000085991	ENSRNOG00000002175	1.54	0.54	1.68	1.85	2.07	0	2.31	1.58	1.52
Nectin3	nectin cell adhesion molecule 3 [Source:RGD Symbol;Acc:1309516]	ENSRNOT00000002957	ENSRNOG00000002176	0.63	0.58	0.64	0.63	0.6	0.58	0.47	0.42	0.54
Gnpda2	glucosamine-6-phosphate deaminase 2 [Source:RGD Symbol;Acc:1305521]	ENSRNOT00000002992	ENSRNOG00000002177	1.37	0.73	1.49	1.22	2.08	1.82	0.71	0.22	0.21
Mrps18c	mitochondrial ribosomal protein S18C [Source:RGD Symbol;Acc:1307997]	ENSRNOT00000002962	ENSRNOG00000002178	20.13	23.5	21.75	17.58	21.32	24.65	26.27	18.21	18.36
Tbc1d1	TBC1 domain family member 1 [Source:RGD Symbol;Acc:1304562]	ENSRNOT00000029209	ENSRNOG00000002180	0.9	1.04	1.69	1.03	1.57	1	0.49	0.39	0.63
Helq	helicase, POLQ-like [Source:RGD Symbol;Acc:1560216]	ENSRNOT00000002974	ENSRNOG00000002181	1.2	0.81	1.47	0.65	0.63	0.63	0.79	0.6	0.62
2021-09-11	septin 11 [Source:RGD Symbol;Acc:1307405]	ENSRNOT00000067222	ENSRNOG00000002182	0.32	0	0.62	0.2	0.43	0.08	0.05	0.08	0.07
2021-09-11	septin 11 [Source:RGD Symbol;Acc:1307405]	ENSRNOT00000091577	ENSRNOG00000002182	0	0	0.26	0.08	0	0	0	0	0
Pgm2	phosphoglucomutase 2 [Source:RGD Symbol;Acc:1306061]	ENSRNOT00000002977	ENSRNOG00000002185	5.24	4.03	6.85	4.85	5.85	3.79	2.18	1.59	1.9
Pgm2	phosphoglucomutase 2 [Source:RGD Symbol;Acc:1306061]	ENSRNOT00000086994	ENSRNOG00000002185	0.52	0	0	0	1.49	0.85	0.03	0	0
Nudt9	nudix hydrolase 9 [Source:RGD Symbol;Acc:1359522]	ENSRNOT00000002973	ENSRNOG00000002186	18.46	18.25	24.47	13.92	16.61	17.37	16.3	10.1	14.51
Ropn1	rhophilin associated tail protein 1 [Source:RGD Symbol;Acc:1310675]	ENSRNOT00000002975	ENSRNOG00000002187	0.06	0	0.06	0	0	0	0	0.2	0
Hpse	heparanase [Source:RGD Symbol;Acc:61969]	ENSRNOT00000002983	ENSRNOG00000002188	1.56	2.14	3.01	1.05	4.25	2.99	0.46	0.27	0.27
LOC498368	similar to RIKEN cDNA 0610040J01 [Source:RGD Symbol;Acc:1561612]	ENSRNOT00000002982	ENSRNOG00000002191	0	0	0	0	0	0	0.08	0	0.06
Rell1	RELT-like 1 [Source:RGD Symbol;Acc:1307468]	ENSRNOT00000002984	ENSRNOG00000002192	0.27	0	0.5	0	0.17	0.1	0.31	0.63	0.59
Rell1	RELT-like 1 [Source:RGD Symbol;Acc:1307468]	ENSRNOT00000076611	ENSRNOG00000002192	2.98	2.5	3.18	1.49	2.2	1.44	1.96	4.79	1.7
Rell1	RELT-like 1 [Source:RGD Symbol;Acc:1307468]	ENSRNOT00000076881	ENSRNOG00000002192	3.18	3.91	3.89	1.83	2.36	1.92	1.19	4.77	2.5
Coq2	coenzyme Q2, polyprenyltransferase [Source:RGD Symbol;Acc:1306722]	ENSRNOT00000002987	ENSRNOG00000002194	8.45	13.68	10.85	7.38	7.42	5.36	7.43	6.34	7.32
Ociad2	OCIA domain containing 2 [Source:RGD Symbol;Acc:2319541]	ENSRNOT00000002991	ENSRNOG00000002196	0.6	0	0.46	1.4	1.35	1.36	1.68	0.77	0.92
Tmem165	transmembrane protein 165 [Source:RGD Symbol;Acc:1306983]	ENSRNOT00000003010	ENSRNOG00000002199	7.8	5.8	11.37	5.86	7.51	5.14	4.67	2.43	3.29
AABR07072371.1		ENSRNOT00000002990	ENSRNOG00000002200	0	0	0	0	0	0	0	0	0
Sowahb	sosondowah ankyrin repeat domain family member B [Source:RGD Symbol;Acc:1311994]	ENSRNOT00000002995	ENSRNOG00000002202	6.92	5.79	4.98	5.34	4.06	2.97	4.28	5.68	3.86
Lin54	lin-54 DREAM MuvB core complex component [Source:RGD Symbol;Acc:1311361]	ENSRNOT00000003006	ENSRNOG00000002203	2.08	0.99	1.04	1.73	1.74	1.59	1.44	1.3	1.07
Ccdc158	coiled-coil domain containing 158 [Source:RGD Symbol;Acc:1308523]	ENSRNOT00000003009	ENSRNOG00000002204	0.16	0.37	0.26	0.3	0.16	0.1	0.4	0.1	0.12
Ociad1	OCIA domain containing 1 [Source:RGD Symbol;Acc:1359549]	ENSRNOT00000002996	ENSRNOG00000002205	66.13	75.98	77.86	64.6	64.19	68.01	76.76	62.71	67.84
Guf1	GUF1 homolog, GTPase [Source:RGD Symbol;Acc:1310774]	ENSRNOT00000003017	ENSRNOG00000002207	2.97	3.99	3.8	3.24	2.99	2.95	4.01	2.72	2.64
Shroom3	shroom family member 3 [Source:RGD Symbol;Acc:1310470]	ENSRNOT00000003001	ENSRNOG00000002208	2.01	2.78	1.64	2.21	1.47	1.24	1.32	1.53	1.11
Hsd17b11	hydroxysteroid (17-beta) dehydrogenase 11 [Source:RGD Symbol;Acc:1303235]	ENSRNOT00000003004	ENSRNOG00000002210	273.75	381.9	195.36	316.55	320.03	314.17	549.16	436	464.09
Hsd17b13	hydroxysteroid (17-beta) dehydrogenase 13 [Source:RGD Symbol;Acc:1359553]	ENSRNOT00000038188	ENSRNOG00000002212	52.75	64.65	47.34	73.13	53.45	60.76	203.05	179.18	98.02
Klhl8	kelch-like family member 8 [Source:RGD Symbol;Acc:1304685]	ENSRNOT00000003026	ENSRNOG00000002214	1.51	0.92	1.91	1.38	1.67	1.14	0.55	0.66	0.67
Klhl8	kelch-like family member 8 [Source:RGD Symbol;Acc:1304685]	ENSRNOT00000081600	ENSRNOG00000002214	0.49	0.62	0.49	0.23	0.37	0.31	0.4	0.42	0.11
Mylk	myosin light chain kinase [Source:RGD Symbol;Acc:1310915]	ENSRNOT00000067060	ENSRNOG00000002215	4.43	6.81	3.91	5.53	8.04	7.6	7.44	4.32	4.58
Mylk	myosin light chain kinase [Source:RGD Symbol;Acc:1310915]	ENSRNOT00000085618	ENSRNOG00000002215	6.66	6.07	5.59	6.37	3.47	2.19	2.95	5.24	5.12
Srd5a3	steroid 5 alpha-reductase 3 [Source:RGD Symbol;Acc:1308828]	ENSRNOT00000003021	ENSRNOG00000002216	1.75	0.61	6.65	1.17	1.82	1.73	0.87	0.57	0.25
Srd5a3	steroid 5 alpha-reductase 3 [Source:RGD Symbol;Acc:1308828]	ENSRNOT00000059763	ENSRNOG00000002216	0	0	0	1.2	0.62	2.43	0	0.55	0
Srd5a3	steroid 5 alpha-reductase 3 [Source:RGD Symbol;Acc:1308828]	ENSRNOT00000090595	ENSRNOG00000002216	0.15	0	0	0	0	0	0	0.38	0
LOC100910270	uncharacterized LOC100910270 [Source:RGD Symbol;Acc:6499131]	ENSRNOT00000003012	ENSRNOG00000002217	110.55	75.49	192.34	71.48	203.75	146	9.24	8.67	14.21
Stbd1	starch binding domain 1 [Source:RGD Symbol;Acc:1311800]	ENSRNOT00000003020	ENSRNOG00000002218	55.37	44.24	38.21	36.89	28	32.83	38.67	26.21	39.07
AABR07012587.1		ENSRNOT00000003022	ENSRNOG00000002223	0	0	0	0	0	0	0	0	0
Yipf7	Yip1 domain family, member 7 [Source:RGD Symbol;Acc:1310766]	ENSRNOT00000003024	ENSRNOG00000002224	0	0	0	0.05	0	0	0	0	0
Scarb2	scavenger receptor class B, member 2 [Source:RGD Symbol;Acc:621882]	ENSRNOT00000003052	ENSRNOG00000002225	45.19	34.72	47.78	25.96	21.99	13.79	18.75	23.28	22.94
Kit	KIT proto-oncogene receptor tyrosine kinase [Source:RGD Symbol;Acc:620568]	ENSRNOT00000003050	ENSRNOG00000002227	0	0.32	0	0.01	0	0	0	0.3	0
Kit	KIT proto-oncogene receptor tyrosine kinase [Source:RGD Symbol;Acc:620568]	ENSRNOT00000090654	ENSRNOG00000002227	0.46	0.41	0.43	0.61	0.89	0.4	0.44	0	0.41
Adcy5	adenylate cyclase 5 [Source:RGD Symbol;Acc:71014]	ENSRNOT00000049180	ENSRNOG00000002229	1.24	1.5	1.38	1.37	1.48	1.33	0.87	0.52	1.15
Aff1	AF4/FMR2 family, member 1 [Source:RGD Symbol;Acc:1307940]	ENSRNOT00000066071	ENSRNOG00000002232	0	0	0	0.02	0	0	0	0	0.02
Aff1	AF4/FMR2 family, member 1 [Source:RGD Symbol;Acc:1307940]	ENSRNOT00000086694	ENSRNOG00000002232	0	0.03	0.14	0	0	0	0.12	0.08	0
Sema5b	semaphorin 5B [Source:RGD Symbol;Acc:1308914]	ENSRNOT00000030074	ENSRNOG00000002238	0	0.03	0	0.19	0.09	0.07	0.02	0.08	0.12
Slc49a4	solute carrier family 49 member 4 [Source:RGD Symbol;Acc:1310939]	ENSRNOT00000003048	ENSRNOG00000002240	9.84	9.69	15.1	8.53	7.17	7.87	8.29	6.25	7.02
Hspbap1	HSPB1 associated protein 1 [Source:RGD Symbol;Acc:620870]	ENSRNOT00000003060	ENSRNOG00000002241	1.16	0.98	0.89	0.17	1.04	1.74	0.47	0.59	0.54
Hspbap1	HSPB1 associated protein 1 [Source:RGD Symbol;Acc:620870]	ENSRNOT00000081875	ENSRNOG00000002241	1.09	0.71	1.6	1.12	1.31	0.97	1.14	0.44	0.81
Pdgfra	platelet derived growth factor receptor alpha [Source:RGD Symbol;Acc:3284]	ENSRNOT00000003077	ENSRNOG00000002244	4.62	3.15	5.33	2.62	4.12	2.56	1.74	0.72	1.29
Slc30a9	solute carrier family 30 member 9 [Source:RGD Symbol;Acc:1593180]	ENSRNOT00000065550	ENSRNOG00000002246	9.5	11.96	11.73	8.72	6.1	6	7.9	7.92	7.48
Nup54	nucleoporin 54 [Source:RGD Symbol;Acc:619926]	ENSRNOT00000003070	ENSRNOG00000002247	5.1	3.82	4.35	3.33	4.45	3.31	3.34	2.69	2.49
Fryl	FRY like transcription coactivator [Source:RGD Symbol;Acc:1311309]	ENSRNOT00000003061	ENSRNOG00000002248	1.98	1.45	2.16	1.33	1.19	0.96	1.08	1.01	1.16
Sec31a	SEC31 homolog A, COPII coat complex component [Source:RGD Symbol;Acc:620233]	ENSRNOT00000003072	ENSRNOG00000002251	2.93	1.85	3.07	2.28	2.83	2.18	1.36	1.76	2.13
Sec31a	SEC31 homolog A, COPII coat complex component [Source:RGD Symbol;Acc:620233]	ENSRNOT00000033489	ENSRNOG00000002251	1.18	0.75	2.2	1.05	2.12	1.55	0.45	0.44	0.59
Sec31a	SEC31 homolog A, COPII coat complex component [Source:RGD Symbol;Acc:620233]	ENSRNOT00000091367	ENSRNOG00000002251	5.64	6.72	5.84	3.61	3.96	4.41	3.32	3.98	3.82
Wdr5b	WD repeat domain 5B [Source:RGD Symbol;Acc:1308567]	ENSRNOT00000003068	ENSRNOG00000002253	2.1	1.74	1.83	1.88	1.61	1.77	1.29	1.14	0.89
Tmem33	transmembrane protein 33 [Source:RGD Symbol;Acc:708371]	ENSRNOT00000003128	ENSRNOG00000002254	4.71	5.27	6.15	3.01	3.11	2.46	5.02	2.96	3.47
Fam162a	family with sequence similarity 162, member A [Source:RGD Symbol;Acc:1590883]	ENSRNOT00000041844	ENSRNOG00000002255	0	0	0	0	0	0	0	0	0
Fam162a	family with sequence similarity 162, member A [Source:RGD Symbol;Acc:1590883]	ENSRNOT00000043230	ENSRNOG00000002255	69.7	159.34	73.42	90.97	106.85	135.13	131.25	97.9	79.51
Fam162a	family with sequence similarity 162, member A [Source:RGD Symbol;Acc:1590883]	ENSRNOT00000087054	ENSRNOG00000002255	5.77	10.31	4.59	5.72	5.68	9.35	7.43	4.56	6.23
Art3	ADP-ribosyltransferase 3 [Source:RGD Symbol;Acc:628833]	ENSRNOT00000052035	ENSRNOG00000002256	1.69	1.05	1.04	1.04	1.2	1.55	0.99	0.36	1.03
Art3	ADP-ribosyltransferase 3 [Source:RGD Symbol;Acc:628833]	ENSRNOT00000085525	ENSRNOG00000002256	0	0	0	0	0	0	0	0	0
Tmem150c	transmembrane protein 150C [Source:RGD Symbol;Acc:1306105]	ENSRNOT00000003076	ENSRNOG00000002258	9.06	8.21	11.25	7.73	8.21	7.24	6.43	2.88	3.73
Enoph1	enolase-phosphatase 1 [Source:RGD Symbol;Acc:1309016]	ENSRNOT00000003083	ENSRNOG00000002262	7.04	7.94	10.86	7.04	7.18	7.97	6.9	5.03	5.82
Casr	calcium-sensing receptor [Source:RGD Symbol;Acc:2277]	ENSRNOT00000003092	ENSRNOG00000002265	0	0.01	0	0.02	0.05	0.03	0.01	0.05	0.03
Casr	calcium-sensing receptor [Source:RGD Symbol;Acc:2277]	ENSRNOT00000078341	ENSRNOG00000002265	0	0	0	0	0	0.01	0	0	0
Casr	calcium-sensing receptor [Source:RGD Symbol;Acc:2277]	ENSRNOT00000086097	ENSRNOG00000002265	0	0	0	0	0	0	0	0	0
Gsx2	GS homeobox 2 [Source:RGD Symbol;Acc:1308047]	ENSRNOT00000003080	ENSRNOG00000002266	0	0	0	0	0	0	0	0	0
Chic2	cysteine-rich hydrophobic domain 2 [Source:RGD Symbol;Acc:1309278]	ENSRNOT00000003085	ENSRNOG00000002267	19.43	17.67	22.17	9.63	11.2	9.91	9.28	7.11	8.2
Hnrnpdl	heterogeneous nuclear ribonucleoprotein D-like [Source:RGD Symbol;Acc:1309950]	ENSRNOT00000003106	ENSRNOG00000002270	7.68	6.42	9.58	7.12	9.85	8.48	4.78	6.53	7.54
Hnrnpdl	heterogeneous nuclear ribonucleoprotein D-like [Source:RGD Symbol;Acc:1309950]	ENSRNOT00000079767	ENSRNOG00000002270	2.01	3.54	2.09	2.93	3.56	3.16	4.09	0.47	1.75
Slain2	SLAIN motif family, member 2 [Source:RGD Symbol;Acc:1311593]	ENSRNOT00000003087	ENSRNOG00000002271	1.19	1.26	1.61	1.31	1.49	1.51	0.7	0.89	1.32
Lnx1	ligand of numb-protein X 1 [Source:RGD Symbol;Acc:1308159]	ENSRNOT00000003088	ENSRNOG00000002272	0	0	0.09	0.19	0	0	0.14	0.12	0.09
Lnx1	ligand of numb-protein X 1 [Source:RGD Symbol;Acc:1308159]	ENSRNOT00000082183	ENSRNOG00000002272	0.32	0.38	0.17	0.36	0.44	0.46	0.06	0.09	0.25
Naaa	N-acylethanolamine acid amidase [Source:RGD Symbol;Acc:1307267]	ENSRNOT00000003102	ENSRNOG00000002273	2.35	1.72	3.72	3.43	6.64	4.1	1.36	1.21	1.16
Fip1l1	factor interacting with PAPOLA and CPSF1 [Source:RGD Symbol;Acc:1309336]	ENSRNOT00000045050	ENSRNOG00000002275	2.69	3.39	2.38	1.63	3.05	1.5	1.41	1.57	2.42
Fip1l1	factor interacting with PAPOLA and CPSF1 [Source:RGD Symbol;Acc:1309336]	ENSRNOT00000088448	ENSRNOG00000002275	2.44	3.2	3.61	3.47	2.89	1.93	1.97	1.39	1.78
Phf6	PHD finger protein 6 [Source:RGD Symbol;Acc:2323526]	ENSRNOT00000003091	ENSRNOG00000002276	2.47	1.46	2.67	1.89	1.88	1.89	0.97	0.88	0.73
Tec	tec protein tyrosine kinase [Source:RGD Symbol;Acc:620973]	ENSRNOT00000003125	ENSRNOG00000002278	3.32	6.69	4.95	7.73	7.1	2.27	6.22	6.45	3.62
Tec	tec protein tyrosine kinase [Source:RGD Symbol;Acc:620973]	ENSRNOT00000088441	ENSRNOG00000002278	0	0	0	0	0	0.08	0.07	0	0
Sh3bgrl	SH3 domain binding glutamate-rich protein like [Source:RGD Symbol;Acc:1560520]	ENSRNOT00000042827	ENSRNOG00000002280	32.64	27.39	24.43	43.91	20.32	17.27	25.97	24.27	25.87
LOC100909732	protein FAM122B-like [Source:RGD Symbol;Acc:6501955]	ENSRNOT00000003145	ENSRNOG00000002285	0	0	0.14	0	0.03	0	0	0.08	0
LOC100909732	protein FAM122B-like [Source:RGD Symbol;Acc:6501955]	ENSRNOT00000089777	ENSRNOG00000002285	0.12	0.2	0.24	0.13	0.17	0.24	0.29	0.05	0.23
Ildr1	immunoglobulin-like domain containing receptor 1 [Source:RGD Symbol;Acc:1307792]	ENSRNOT00000003137	ENSRNOG00000002289	0	0.11	0	0.11	0.4	0.24	0	0.05	0
Brwd3	bromodomain and WD repeat domain containing 3 [Source:RGD Symbol;Acc:1559445]	ENSRNOT00000050336	ENSRNOG00000002291	1.23	0.87	1.37	0.9	0.86	0.59	0.76	0.52	0.58
Hnrnpd	heterogeneous nuclear ribonucleoprotein D [Source:RGD Symbol;Acc:620365]	ENSRNOT00000003158	ENSRNOG00000002292	0	0.47	0	0	0.51	0	0	0	0.23
Hnrnpd	heterogeneous nuclear ribonucleoprotein D [Source:RGD Symbol;Acc:620365]	ENSRNOT00000003173	ENSRNOG00000002292	1.5	2.58	3.3	1.92	2.69	2.53	1.54	1.17	0.92
Hnrnpd	heterogeneous nuclear ribonucleoprotein D [Source:RGD Symbol;Acc:620365]	ENSRNOT00000047840	ENSRNOG00000002292	14.4	16.99	14.13	17.14	17.52	19.63	15.59	9.4	12.94
Snx29	sorting nexin 29 [Source:RGD Symbol;Acc:1596162]	ENSRNOT00000003150	ENSRNOG00000002294	0.8	0.64	0.77	0.57	0.84	0.42	0.5	0.62	0.63
Uso1	USO1 vesicle transport factor [Source:RGD Symbol;Acc:621604]	ENSRNOT00000003277	ENSRNOG00000002301	42.63	32.12	50.67	23.34	23.59	24.96	28.38	25.95	27.06
Corin	corin, serine peptidase [Source:RGD Symbol;Acc:727887]	ENSRNOT00000064128	ENSRNOG00000002302	0.39	0.28	0.14	0.35	0.01	0.03	0.1	0.15	0.06
Kcnj12	potassium voltage-gated channel subfamily J member 12 [Source:RGD Symbol;Acc:621660]	ENSRNOT00000057953	ENSRNOG00000002303	0	0	0	0	0.02	0	0	0	0
Kcnj12	potassium voltage-gated channel subfamily J member 12 [Source:RGD Symbol;Acc:621660]	ENSRNOT00000089123	ENSRNOG00000002303	0	0	0	0	0	0	0	0	0
Tnfrsf13b	TNF receptor superfamily member 13B [Source:RGD Symbol;Acc:1595998]	ENSRNOT00000003139	ENSRNOG00000002304	0.11	0	0	0.1	0	0.21	0	0	0
Slc15a2	solute carrier family 15 member 2 [Source:RGD Symbol;Acc:61972]	ENSRNOT00000003189	ENSRNOG00000002305	0	0	0.03	0.01	0.01	0	0	0.02	0.04
Hlx	H2.0-like homeobox [Source:RGD Symbol;Acc:1311961]	ENSRNOT00000003155	ENSRNOG00000002309	4	4.01	3.61	2.9	6.74	5.41	1.56	1.25	1.78
Atp10d	ATPase phospholipid transporting 10D (putative) [Source:RGD Symbol;Acc:1588541]	ENSRNOT00000003146	ENSRNOG00000002312	0.64	0.25	0.51	0.19	0.32	0.1	0	0.14	0.04
LOC103689943	meiosis arrest female protein 1-like [Source:RGD Symbol;Acc:9219913]	ENSRNOT00000003193	ENSRNOG00000002314	0	0	0	0	0	0	0	0	0
LOC103689943	meiosis arrest female protein 1-like [Source:RGD Symbol;Acc:9219913]	ENSRNOT00000075870	ENSRNOG00000002314	0	0	0	0	0	0	0	0	0
LOC103689943	meiosis arrest female protein 1-like [Source:RGD Symbol;Acc:9219913]	ENSRNOT00000077828	ENSRNOG00000002314	0	0	0	0	0	0	0	0	0
LOC103689943	meiosis arrest female protein 1-like [Source:RGD Symbol;Acc:9219913]	ENSRNOT00000087156	ENSRNOG00000002314	0	0.03	0	0	0	0	0	0	0.02
Limch1	LIM and calponin homology domains 1 [Source:RGD Symbol;Acc:1305269]	ENSRNOT00000064263	ENSRNOG00000002318	0.16	0.26	0.33	0.1	0.2	0.12	0.07	0.08	0.07
Tsn	translin [Source:RGD Symbol;Acc:621107]	ENSRNOT00000044095	ENSRNOG00000002319	0	0.2	0.09	0	0	0	0.1	0	0.08
Tsn	translin [Source:RGD Symbol;Acc:621107]	ENSRNOT00000068524	ENSRNOG00000002319	12.85	12.14	14.02	10.28	10.41	8.71	11.04	8.95	9.26
Tsn	translin [Source:RGD Symbol;Acc:621107]	ENSRNOT00000092847	ENSRNOG00000002319	0	0	0	0	0	0	0	0	0
Commd8	COMM domain containing 8 [Source:RGD Symbol;Acc:1305402]	ENSRNOT00000059516	ENSRNOG00000002320	11.27	9.54	13.09	9.81	13.48	10.43	10.09	5.99	6.42
AABR07039541.1		ENSRNOT00000003156	ENSRNOG00000002321	0	0	0	0	0	0	0	0	0
RGD1310587	similar to hypothetical protein FLJ14146 [Source:RGD Symbol;Acc:1310587]	ENSRNOT00000003177	ENSRNOG00000002322	112.27	120.34	102.62	114.43	107.33	103.61	89.62	87.99	91.6
RGD1566265	similar to RIKEN cDNA 2610002M06 [Source:RGD Symbol;Acc:1566265]	ENSRNOT00000003188	ENSRNOG00000002323	12.06	6.85	10.13	5.98	7.49	6.68	4.36	2.36	4.7
Gabrb1	gamma-aminobutyric acid type A receptor beta 1 subunit [Source:RGD Symbol;Acc:2649]	ENSRNOT00000003170	ENSRNOG00000002327	0	0	0	0	0	0	0	0	0
Aldh3a1	aldehyde dehydrogenase 3 family, member A1 [Source:RGD Symbol;Acc:2088]	ENSRNOT00000003182	ENSRNOG00000002331	0	0	0	0	0	0	0	0	0
Mospd1	motile sperm domain containing 1 [Source:RGD Symbol;Acc:1359486]	ENSRNOT00000003192	ENSRNOG00000002332	0	0	0.22	0	0.45	0	0.47	0	0
Olr982	olfactory receptor 982 [Source:RGD Symbol;Acc:1332643]	ENSRNOT00000003174	ENSRNOG00000002333	0	0	0	0	0	0	0	0	0
Gabra4	gamma-aminobutyric acid type A receptor alpha4 subunit [Source:RGD Symbol;Acc:621670]	ENSRNOT00000003191	ENSRNOG00000002336	0	0	0	0	0.02	0	0	0	0
Dgke	diacylglycerol kinase epsilon [Source:RGD Symbol;Acc:1560914]	ENSRNOT00000003179	ENSRNOG00000002338	0.12	0.33	0.26	0.1	0	0.25	0.2	0.08	0.12
Dgke	diacylglycerol kinase epsilon [Source:RGD Symbol;Acc:1560914]	ENSRNOT00000076587	ENSRNOG00000002338	0.16	0	0.11	0.15	0.28	0	0	0.13	0
Mark1	microtubule affinity regulating kinase 1 [Source:RGD Symbol;Acc:619882]	ENSRNOT00000003198	ENSRNOG00000002339	0.12	0	0.36	0.29	0.44	0.11	0.1	0.21	0.14
Mark1	microtubule affinity regulating kinase 1 [Source:RGD Symbol;Acc:619882]	ENSRNOT00000080309	ENSRNOG00000002339	0.15	0.24	0.48	0.21	0.21	0.34	0.24	0.05	0.52
LOC100361079	ribosomal protein L36-like [Source:RGD Symbol;Acc:2320881]	ENSRNOT00000003180	ENSRNOG00000002340	0	0	0	0	0	0	0	0	0
Trim25	tripartite motif-containing 25 [Source:RGD Symbol;Acc:1594396]	ENSRNOT00000055674	ENSRNOG00000002341	12.71	14.86	16.02	11.08	10.97	7.11	12.66	13.17	12.65
Aldh3a2	aldehyde dehydrogenase 3 family, member A2 [Source:RGD Symbol;Acc:61866]	ENSRNOT00000066109	ENSRNOG00000002342	82.24	142.45	40.31	118.96	93.39	87.32	179.19	177.4	166.96
Aldh3a2	aldehyde dehydrogenase 3 family, member A2 [Source:RGD Symbol;Acc:61866]	ENSRNOT00000077461	ENSRNOG00000002342	7.96	13.81	3.9	10.6	7.83	4.18	8.93	14.22	14.45
Uchl1	ubiquitin C-terminal hydrolase L1 [Source:RGD Symbol;Acc:3928]	ENSRNOT00000003248	ENSRNOG00000002343	0.13	0.06	0.28	0.18	0.61	0.31	0	0.05	0
Rasgef1b	RasGEF domain family, member 1B [Source:RGD Symbol;Acc:1562220]	ENSRNOT00000003207	ENSRNOG00000002345	0	0	0	0	0	0	0	0	0
Tbx22	T-box 22 [Source:RGD Symbol;Acc:1589764]	ENSRNOT00000003190	ENSRNOG00000002346	0	0	0	0	0	0	0	0	0
Tbx22	T-box 22 [Source:RGD Symbol;Acc:1589764]	ENSRNOT00000083907	ENSRNOG00000002346	0	0	0	0	0	0	0	0	0
Rgl1	ral guanine nucleotide dissociation stimulator,-like 1 [Source:RGD Symbol;Acc:1308947]	ENSRNOT00000067135	ENSRNOG00000002347	0	0	0	0	0	0	0	0	0
Rgl1	ral guanine nucleotide dissociation stimulator,-like 1 [Source:RGD Symbol;Acc:1308947]	ENSRNOT00000083995	ENSRNOG00000002347	0	0	0	0	0	0	0	0	0
Gabra2	gamma-aminobutyric acid type A receptor alpha2 subunit [Source:RGD Symbol;Acc:61856]	ENSRNOT00000003197	ENSRNOG00000002349	0	0	0	0	0	0.09	0	0	0
Gabra2	gamma-aminobutyric acid type A receptor alpha2 subunit [Source:RGD Symbol;Acc:61856]	ENSRNOT00000064779	ENSRNOG00000002349	0	0	0	0	0	0	0	0	0
Eaf2	ELL associated factor 2 [Source:RGD Symbol;Acc:628879]	ENSRNOT00000003208	ENSRNOG00000002350	0.18	0	0.21	0.06	0.26	0.06	0	0	0.05
Tsen15	tRNA splicing endonuclease subunit 15 [Source:RGD Symbol;Acc:1308584]	ENSRNOT00000065521	ENSRNOG00000002352	0	0.44	1.13	0.34	0.57	0.28	0.6	0.46	0.1
Tsen15	tRNA splicing endonuclease subunit 15 [Source:RGD Symbol;Acc:1308584]	ENSRNOT00000087713	ENSRNOG00000002352	12.17	11.47	13.09	8.75	9.02	11.44	9.91	8.37	9.24
Rab3gap2	RAB3 GTPase activating non-catalytic protein subunit 2 [Source:RGD Symbol;Acc:1311518]	ENSRNOT00000003216	ENSRNOG00000002353	0	0	0	0	0	0	0	0	0
Rab3gap2	RAB3 GTPase activating non-catalytic protein subunit 2 [Source:RGD Symbol;Acc:1311518]	ENSRNOT00000034888	ENSRNOG00000002353	2.11	1.52	1.47	1.29	1.09	0.73	0.78	0.74	1.05
Scpep1	serine carboxypeptidase 1 [Source:RGD Symbol;Acc:620067]	ENSRNOT00000003219	ENSRNOG00000002358	32.45	43.57	44.56	26.25	67.88	65.85	44.4	47.73	18.92
[truncated: 39,080 more rows]
